# Supplementary material for: The Impact of Chromate on Pseudomonas aeruginosa Molybdenum Homeostasis
Source: Front Microbiol. 2022 May 24;13:903146. doi: 10.3389/fmicb.2022.903146 (PMC9171197; doi:10.3389/fmicb.2022.903146)
Supplement: Supplementary file 1 [file Table_5.xlsx]

## Sheet: modA screen
Table S5. Genomic screening of Pseudomonas spp.										modA sequence
Genome ID	Species	Strain	Accession	Reference	Host	Source	Country	Year		P. aeruginosa PAO1	P. chlororaphis ZJU60	P. frederiksbergensis KNU15	P. oritentalis F9	P. fluorescens LBUM636	P. syringae inb918	P. syringae Ps25	P. putida DLL E4	P. mendocina NSYSU	P. stutzeri A1501	P. brassicacearum S1	P. putida KF715	P. pseudoalcaligenes KF707	P. denitrificans BG1	P. parafulva CRS01 1	P. entomophila 2014	P. fluorescens SS101
P. aeruginosa human isolates
287.986	Pseudomonas aeruginosa	C79	GCA_007833895.1	PATRIC	Human			2017		1	N/A	N/A	N/A	N/A	N/A	N/A	N/A	N/A	N/A	N/A	N/A	N/A	N/A	N/A	N/A	N/A
287.121	Pseudomonas aeruginosa	401853	GCA_014155905.1	PATRIC	Human		China	2015		1	N/A	N/A	N/A	N/A	N/A	N/A	N/A	N/A	N/A	N/A	N/A	N/A	N/A	N/A	N/A	N/A
287.892	Pseudomonas aeruginosa	PA-VAP-3	GCA_004346985.1	PATRIC	Human	BAL		2015		1	N/A	N/A	N/A	N/A	N/A	N/A	N/A	N/A	N/A	N/A	N/A	N/A	N/A	N/A	N/A	N/A
287.892	Pseudomonas aeruginosa	PA-VAP-2	GCA_004347025.1	PATRIC	Human	BAL		2015		1	N/A	N/A	N/A	N/A	N/A	N/A	N/A	N/A	N/A	N/A	N/A	N/A	N/A	N/A	N/A	N/A
287.116	Pseudomonas aeruginosa	DVT413	GCA_013343515.1	PATRIC	Human	lung	United States			1	N/A	N/A	N/A	N/A	N/A	N/A	N/A	N/A	N/A	N/A	N/A	N/A	N/A	N/A	N/A	N/A
287.117	Pseudomonas aeruginosa	PABCH05	GCA_013375755.1	PATRIC	Human	endotracheal tube (ETT) or tracheostomy tube	United States	2012		1	N/A	N/A	N/A	N/A	N/A	N/A	N/A	N/A	N/A	N/A	N/A	N/A	N/A	N/A	N/A	N/A
287.648	Pseudomonas aeruginosa	PABL017	GCA_003429205.1	PATRIC	Human	blood	United States	2000		1	N/A	N/A	N/A	N/A	N/A	N/A	N/A	N/A	N/A	N/A	N/A	N/A	N/A	N/A	N/A	N/A
287.71	Pseudomonas aeruginosa	Not applicable	GCA_003813025.1	PATRIC	Human					1	N/A	N/A	N/A	N/A	N/A	N/A	N/A	N/A	N/A	N/A	N/A	N/A	N/A	N/A	N/A	N/A
287.117	Pseudomonas aeruginosa	SE5458	GCA_013394475.1	PATRIC	Human	respiratory	China	2011		1	N/A	N/A	N/A	N/A	N/A	N/A	N/A	N/A	N/A	N/A	N/A	N/A	N/A	N/A	N/A	N/A
287.988	Pseudomonas aeruginosa	GIMC5001:PAT-23	GCA_008330985.1	PATRIC	Human	no data	Russia	2006		1	N/A	N/A	N/A	N/A	N/A	N/A	N/A	N/A	N/A	N/A	N/A	N/A	N/A	N/A	N/A	N/A
1.09379e+06	Pseudomonas aeruginosa	DK2	GCA_000271365.1	PATRIC	Human	cystic fibrosis patient				1	N/A	N/A	N/A	N/A	N/A	N/A	N/A	N/A	N/A	N/A	N/A	N/A	N/A	N/A	N/A	N/A
287.709	Pseudomonas aeruginosa	H25883	GCA_003798125.1	PATRIC	Human	Biopsy	Switzerland	2010		1	N/A	N/A	N/A	N/A	N/A	N/A	N/A	N/A	N/A	N/A	N/A	N/A	N/A	N/A	N/A	N/A
287.387	Pseudomonas aeruginosa	PA_154197	GCA_002075065.1	PATRIC	Human		China			1	N/A	N/A	N/A	N/A	N/A	N/A	N/A	N/A	N/A	N/A	N/A	N/A	N/A	N/A	N/A	N/A
287.638	Pseudomonas aeruginosa	Y71	GCA_003408495.1	PATRIC	Human	sputum	South Korea	2009		1	N/A	N/A	N/A	N/A	N/A	N/A	N/A	N/A	N/A	N/A	N/A	N/A	N/A	N/A	N/A	N/A
287.116	Pseudomonas aeruginosa	PABCH46	GCA_013375875.1	PATRIC	Human	endotracheal tube (ETT) or tracheostomy tube	United States	2013		1	N/A	N/A	N/A	N/A	N/A	N/A	N/A	N/A	N/A	N/A	N/A	N/A	N/A	N/A	N/A	N/A
287.12	Pseudomonas aeruginosa	GIMC5034:PA52Ts32	GCA_014109785.1	PATRIC	Human	tracheal aspirate	Russia	2020		1	N/A	N/A	N/A	N/A	N/A	N/A	N/A	N/A	N/A	N/A	N/A	N/A	N/A	N/A	N/A	N/A
287.106	Pseudomonas aeruginosa	PcyII-29	GCA_902703185.1	PATRIC	Human	clinical		2010		1	N/A	N/A	N/A	N/A	N/A	N/A	N/A	N/A	N/A	N/A	N/A	N/A	N/A	N/A	N/A	N/A
287.116	Pseudomonas aeruginosa	DVT429	GCA_013343335.1	PATRIC	Human	lung	United States			1	N/A	N/A	N/A	N/A	N/A	N/A	N/A	N/A	N/A	N/A	N/A	N/A	N/A	N/A	N/A	N/A
287.805	Pseudomonas aeruginosa	NCTC13715	GCA_900636975.1	PATRIC	Human	urine	United Kingdom	2011		1	N/A	N/A	N/A	N/A	N/A	N/A	N/A	N/A	N/A	N/A	N/A	N/A	N/A	N/A	N/A	N/A
287.805	Pseudomonas aeruginosa	paerg003	GCA_900618275.1	PATRIC	Human	hospital	Switzerland	2015		1	N/A	N/A	N/A	N/A	N/A	N/A	N/A	N/A	N/A	N/A	N/A	N/A	N/A	N/A	N/A	N/A
287.709	Pseudomonas aeruginosa	H26023	GCA_003798145.1	PATRIC	Human	Bronchial aspirate	Switzerland	2010		1	N/A	N/A	N/A	N/A	N/A	N/A	N/A	N/A	N/A	N/A	N/A	N/A	N/A	N/A	N/A	N/A
287.632	Pseudomonas aeruginosa	ATCC 27853	GCA_001687285.1	PATRIC	Human	sputum	Hong Kong			1	N/A	N/A	N/A	N/A	N/A	N/A	N/A	N/A	N/A	N/A	N/A	N/A	N/A	N/A	N/A	N/A
287.9850	Pseudomonas aeruginosa	1705-19119	GCA_007559105.1	PATRIC	Human	bile specimen	China	2017		1	N/A	N/A	N/A	N/A	N/A	N/A	N/A	N/A	N/A	N/A	N/A	N/A	N/A	N/A	N/A	N/A
287.256	Pseudomonas aeruginosa	H5708	GCF_001516305.1	PATRIC	Human	Joao Xavier, MSKCC	United States	2012		1	N/A	N/A	N/A	N/A	N/A	N/A	N/A	N/A	N/A	N/A	N/A	N/A	N/A	N/A	N/A	N/A
287.29	Pseudomonas aeruginosa	PA_D22	GCF_001721825.1	PATRIC	Human	Sputum; Late isolate from VAP patient 3	China	2014		1	N/A	N/A	N/A	N/A	N/A	N/A	N/A	N/A	N/A	N/A	N/A	N/A	N/A	N/A	N/A	N/A
287.255	Pseudomonas aeruginosa	T63266	GCF_001516105.1	PATRIC	Human	Joao Xavier, MSKCC	United States	2012		1	N/A	N/A	N/A	N/A	N/A	N/A	N/A	N/A	N/A	N/A	N/A	N/A	N/A	N/A	N/A	N/A
287.709	Pseudomonas aeruginosa	SP4528	GCA_003716765.1	PATRIC	Human	sputum	India	2016		1	N/A	N/A	N/A	N/A	N/A	N/A	N/A	N/A	N/A	N/A	N/A	N/A	N/A	N/A	N/A	N/A
287.116	Pseudomonas aeruginosa	DVT410	GCA_013343555.1	PATRIC	Human	lung	United States			1	N/A	N/A	N/A	N/A	N/A	N/A	N/A	N/A	N/A	N/A	N/A	N/A	N/A	N/A	N/A	N/A
287.2580	Pseudomonas aeruginosa	IOMTU 133	GCF_001548335.1	PATRIC	Human		Nepal	2012		1	N/A	N/A	N/A	N/A	N/A	N/A	N/A	N/A	N/A	N/A	N/A	N/A	N/A	N/A	N/A	N/A
287.774	Pseudomonas aeruginosa	SP2230	GCA_003952285.1	PATRIC	Human	sputum	India	2014		1	N/A	N/A	N/A	N/A	N/A	N/A	N/A	N/A	N/A	N/A	N/A	N/A	N/A	N/A	N/A	N/A
287.457	Pseudomonas aeruginosa	12939	GCA_002753655.1	PATRIC	Human		China	2013		1	N/A	N/A	N/A	N/A	N/A	N/A	N/A	N/A	N/A	N/A	N/A	N/A	N/A	N/A	N/A	N/A
287.118	Pseudomonas aeruginosa	P16PBS	GCA_013415025.1	PATRIC	Human	respiratory tract	Australia	2017		1	N/A	N/A	N/A	N/A	N/A	N/A	N/A	N/A	N/A	N/A	N/A	N/A	N/A	N/A	N/A	N/A
287.116	Pseudomonas aeruginosa	PABCH13	GCA_013375795.1	PATRIC	Human	endotracheal tube (ETT) or tracheostomy tube	United States	2013		1	N/A	N/A	N/A	N/A	N/A	N/A	N/A	N/A	N/A	N/A	N/A	N/A	N/A	N/A	N/A	N/A
287.892	Pseudomonas aeruginosa	PA-VAP-4	GCA_004347045.1	PATRIC	Human	BAL		2015		1	N/A	N/A	N/A	N/A	N/A	N/A	N/A	N/A	N/A	N/A	N/A	N/A	N/A	N/A	N/A	N/A
287.255	Pseudomonas aeruginosa	W16407	GCF_001516165.1	PATRIC	Human	Joao Xavier, MSKCC	United States	2012		1	N/A	N/A	N/A	N/A	N/A	N/A	N/A	N/A	N/A	N/A	N/A	N/A	N/A	N/A	N/A	N/A
287.892	Pseudomonas aeruginosa	1334/14	GCA_004193735.1	PATRIC	Human	eye		2014		1	N/A	N/A	N/A	N/A	N/A	N/A	N/A	N/A	N/A	N/A	N/A	N/A	N/A	N/A	N/A	N/A
287.985	Pseudomonas aeruginosa	60503	GCA_007559065.1	PATRIC	Human	sputum specimen	China	2016		1	N/A	N/A	N/A	N/A	N/A	N/A	N/A	N/A	N/A	N/A	N/A	N/A	N/A	N/A	N/A	N/A
287.117	Pseudomonas aeruginosa	SE5443	GCA_013394455.1	PATRIC	Human	respiratory	China	2012		1	N/A	N/A	N/A	N/A	N/A	N/A	N/A	N/A	N/A	N/A	N/A	N/A	N/A	N/A	N/A	N/A
287.446	Pseudomonas aeruginosa	PA83	GCA_002215345.1	PATRIC	Human		Germany	2013		1	N/A	N/A	N/A	N/A	N/A	N/A	N/A	N/A	N/A	N/A	N/A	N/A	N/A	N/A	N/A	N/A
287.637	Pseudomonas aeruginosa	Y31	GCA_003369775.1	PATRIC	Human	sputum	South Korea	2009		1	N/A	N/A	N/A	N/A	N/A	N/A	N/A	N/A	N/A	N/A	N/A	N/A	N/A	N/A	N/A	N/A
287.409	Pseudomonas aeruginosa	1207	GCA_002208645.1	PATRIC	Human	Blood	Mexico	2012		1	N/A	N/A	N/A	N/A	N/A	N/A	N/A	N/A	N/A	N/A	N/A	N/A	N/A	N/A	N/A	N/A
287.257	Pseudomonas aeruginosa	F9670	GCF_001542835.1	PATRIC	Human	Joao Xavier, MSKCC	United States	2012		1	N/A	N/A	N/A	N/A	N/A	N/A	N/A	N/A	N/A	N/A	N/A	N/A	N/A	N/A	N/A	N/A
287.648	Pseudomonas aeruginosa	24Pae112	GCA_003433235.1	PATRIC	Human	blood	Colombia	2015		1	N/A	N/A	N/A	N/A	N/A	N/A	N/A	N/A	N/A	N/A	N/A	N/A	N/A	N/A	N/A	N/A
287.131	Pseudomonas aeruginosa	FRD1	GCA_000829885.1	PATRIC	Human	the sputum of a cystic fibrosispatient	United States	1979		1	N/A	N/A	N/A	N/A	N/A	N/A	N/A	N/A	N/A	N/A	N/A	N/A	N/A	N/A	N/A	N/A
1.08946e+06	Pseudomonas aeruginosa	NCGM2.S1	GCA_000284555.1	PATRIC	Human	Homo sapiens; urinary tract	Japan			1	N/A	N/A	N/A	N/A	N/A	N/A	N/A	N/A	N/A	N/A	N/A	N/A	N/A	N/A	N/A	N/A
287.596	Pseudomonas aeruginosa	CCUG 70744	GCA_003194245.1	PATRIC	Human	sputum	Sweden	2013		1	N/A	N/A	N/A	N/A	N/A	N/A	N/A	N/A	N/A	N/A	N/A	N/A	N/A	N/A	N/A	N/A
287.6480	Pseudomonas aeruginosa	PABL012	GCA_003429185.1	PATRIC	Human	#N/A	United States	1999		1	N/A	N/A	N/A	N/A	N/A	N/A	N/A	N/A	N/A	N/A	N/A	N/A	N/A	N/A	N/A	N/A
287.805	Pseudomonas aeruginosa	paerg012	GCA_900618335.1	PATRIC	Human	hospital	Switzerland	2015		1	N/A	N/A	N/A	N/A	N/A	N/A	N/A	N/A	N/A	N/A	N/A	N/A	N/A	N/A	N/A	N/A
287.985	Pseudomonas aeruginosa	Swab from not healing wound of the patient with a syndrome of diabetic foot	GCA_007567285.1	PATRIC	Human	wound	Kazakhstan	2019		1	N/A	N/A	N/A	N/A	N/A	N/A	N/A	N/A	N/A	N/A	N/A	N/A	N/A	N/A	N/A	N/A
287.106	Pseudomonas aeruginosa	C7-25	GCA_902703215.1	PATRIC	Human	clinical		2007		1	N/A	N/A	N/A	N/A	N/A	N/A	N/A	N/A	N/A	N/A	N/A	N/A	N/A	N/A	N/A	N/A
287.291	Pseudomonas aeruginosa	PA_D21	GCF_001722045.1	PATRIC	Human	Sputum; Late isolate from VAP patient 2	China	2014		1	N/A	N/A	N/A	N/A	N/A	N/A	N/A	N/A	N/A	N/A	N/A	N/A	N/A	N/A	N/A	N/A
287.2970	Pseudomonas aeruginosa	PA7790	GCF_001870265.1	PATRIC	Human	#N/A	Brazil	2006		1	N/A	N/A	N/A	N/A	N/A	N/A	N/A	N/A	N/A	N/A	N/A	N/A	N/A	N/A	N/A	N/A
287.116	Pseudomonas aeruginosa	PABCH09	GCA_013375775.1	PATRIC	Human	endotracheal tube (ETT) or tracheostomy tube	United States	2013		1	N/A	N/A	N/A	N/A	N/A	N/A	N/A	N/A	N/A	N/A	N/A	N/A	N/A	N/A	N/A	N/A
287.102	Pseudomonas aeruginosa	ST773	GCA_009664165.1	PATRIC	Human	urine	United States	2017		1	N/A	N/A	N/A	N/A	N/A	N/A	N/A	N/A	N/A	N/A	N/A	N/A	N/A	N/A	N/A	N/A
287.774	Pseudomonas aeruginosa	IMP-13	GCA_003950015.1	PATRIC	Human	urine	Belgium	2011		1	N/A	N/A	N/A	N/A	N/A	N/A	N/A	N/A	N/A	N/A	N/A	N/A	N/A	N/A	N/A	N/A
287.2560	Pseudomonas aeruginosa	H47921	GCF_001516345.1	PATRIC	Human	#N/A	United States	2012		1	N/A	N/A	N/A	N/A	N/A	N/A	N/A	N/A	N/A	N/A	N/A	N/A	N/A	N/A	N/A	N/A
287.116	Pseudomonas aeruginosa	DVT414	GCA_013343495.1	PATRIC	Human	lung	United States			1	N/A	N/A	N/A	N/A	N/A	N/A	N/A	N/A	N/A	N/A	N/A	N/A	N/A	N/A	N/A	N/A
287.985	Pseudomonas aeruginosa	Swab from not healing wound	GCA_007567125.1	PATRIC	Human	wound	Kazakhstan	2019		1	N/A	N/A	N/A	N/A	N/A	N/A	N/A	N/A	N/A	N/A	N/A	N/A	N/A	N/A	N/A	N/A
2.5458e+06	Pseudomonas aeruginosa	S86968	GCA_013343155.1	PATRIC	Human	healthy biopsy tissue taken from the rectum	United States			1	N/A	N/A	N/A	N/A	N/A	N/A	N/A	N/A	N/A	N/A	N/A	N/A	N/A	N/A	N/A	N/A
287.269	Pseudomonas aeruginosa	BAMCPA07-48	GCF_001632245.1	PATRIC	Human	combat injury wound				1	N/A	N/A	N/A	N/A	N/A	N/A	N/A	N/A	N/A	N/A	N/A	N/A	N/A	N/A	N/A	N/A
287.112	Pseudomonas aeruginosa	PAC1	GCA_013201115.1	PATRIC	Human	blood		2003		1	N/A	N/A	N/A	N/A	N/A	N/A	N/A	N/A	N/A	N/A	N/A	N/A	N/A	N/A	N/A	N/A
287.387	Pseudomonas aeruginosa	E6130952	GCA_002085755.1	PATRIC	Human	sputum	Canada	2014		1	N/A	N/A	N/A	N/A	N/A	N/A	N/A	N/A	N/A	N/A	N/A	N/A	N/A	N/A	N/A	N/A
287.297	Pseudomonas aeruginosa	PA11803	GCF_001792875.1	PATRIC	Human	bloodstream	Brazil	2011		1	N/A	N/A	N/A	N/A	N/A	N/A	N/A	N/A	N/A	N/A	N/A	N/A	N/A	N/A	N/A	N/A
287.112	Pseudomonas aeruginosa	PAC6	GCA_013201095.1	PATRIC	Human	blood		2004		1	N/A	N/A	N/A	N/A	N/A	N/A	N/A	N/A	N/A	N/A	N/A	N/A	N/A	N/A	N/A	N/A
287.455	Pseudomonas aeruginosa	PA_150577	GCA_002442855.1	PATRIC	Human		Hong Kong			1	N/A	N/A	N/A	N/A	N/A	N/A	N/A	N/A	N/A	N/A	N/A	N/A	N/A	N/A	N/A	N/A
287.255	Pseudomonas aeruginosa	S86968	GCF_001515845.1	PATRIC	Human	Joao Xavier, MSKCC	United States	2012		1	N/A	N/A	N/A	N/A	N/A	N/A	N/A	N/A	N/A	N/A	N/A	N/A	N/A	N/A	N/A	N/A
287.907	Pseudomonas aeruginosa	AES1R	GCA_004355145.1	PATRIC	Human	Cystic Fibrosis lung sputum	Australia			1	N/A	N/A	N/A	N/A	N/A	N/A	N/A	N/A	N/A	N/A	N/A	N/A	N/A	N/A	N/A	N/A
287.116	Pseudomonas aeruginosa	PABCH45	GCA_013375835.1	PATRIC	Human	endotracheal tube (ETT) or tracheostomy tube	United States	2013		1	N/A	N/A	N/A	N/A	N/A	N/A	N/A	N/A	N/A	N/A	N/A	N/A	N/A	N/A	N/A	N/A
287.106	Pseudomonas aeruginosa	CF39S	GCA_011466835.1	PATRIC	Human	lung	United States	1996		1	N/A	N/A	N/A	N/A	N/A	N/A	N/A	N/A	N/A	N/A	N/A	N/A	N/A	N/A	N/A	N/A
287.985	Pseudomonas aeruginosa	Swab from not healing wound	GCA_007566955.1	PATRIC	Human	wound	Kazakhstan	2019		1	N/A	N/A	N/A	N/A	N/A	N/A	N/A	N/A	N/A	N/A	N/A	N/A	N/A	N/A	N/A	N/A
287.121	Pseudomonas aeruginosa	JNQH-PA57	GCA_014217315.1	PATRIC	Human	the sputum of a pneumonia patient	China	2019		1	N/A	N/A	N/A	N/A	N/A	N/A	N/A	N/A	N/A	N/A	N/A	N/A	N/A	N/A	N/A	N/A
287.258	Pseudomonas aeruginosa	NCGM257	GCF_001547955.1	PATRIC	Human		Japan	2011		1	N/A	N/A	N/A	N/A	N/A	N/A	N/A	N/A	N/A	N/A	N/A	N/A	N/A	N/A	N/A	N/A
287.118	Pseudomonas aeruginosa	P16CT	GCA_013415045.1	PATRIC	Human	respiratory tract	Australia	2017		1	N/A	N/A	N/A	N/A	N/A	N/A	N/A	N/A	N/A	N/A	N/A	N/A	N/A	N/A	N/A	N/A
287.4050	Pseudomonas aeruginosa	124	GCA_002192475.1	PATRIC	Human	bronchial washing	Mexico	2006		1	N/A	N/A	N/A	N/A	N/A	N/A	N/A	N/A	N/A	N/A	N/A	N/A	N/A	N/A	N/A	N/A
287.805	Pseudomonas aeruginosa	paerg005	GCA_900618285.1	PATRIC	Human	hospital	Switzerland	2017		1	N/A	N/A	N/A	N/A	N/A	N/A	N/A	N/A	N/A	N/A	N/A	N/A	N/A	N/A	N/A	N/A
287.177	Pseudomonas aeruginosa	BTP036	GCF_001086805.1	PATRIC	Human	Associated Infection	United States	2014		1	N/A	N/A	N/A	N/A	N/A	N/A	N/A	N/A	N/A	N/A	N/A	N/A	N/A	N/A	N/A	N/A
287.462	Pseudomonas aeruginosa	PB367	GCA_002812925.1	PATRIC	Human	tracheal aspirate	United States	2016		1	N/A	N/A	N/A	N/A	N/A	N/A	N/A	N/A	N/A	N/A	N/A	N/A	N/A	N/A	N/A	N/A
287.118	Pseudomonas aeruginosa	PAO1CT	GCA_013414965.1	PATRIC	Human	respiratory tract	Australia	2017		1	N/A	N/A	N/A	N/A	N/A	N/A	N/A	N/A	N/A	N/A	N/A	N/A	N/A	N/A	N/A	N/A
287.7740	Pseudomonas aeruginosa	B17932	GCA_003952325.1	PATRIC	Human		India	2014		1	N/A	N/A	N/A	N/A	N/A	N/A	N/A	N/A	N/A	N/A	N/A	N/A	N/A	N/A	N/A	N/A
287.254	Pseudomonas aeruginosa	12-4-4(59)	GCF_001482325.1	PATRIC	Human	Blood culture of burn human patient				1	N/A	N/A	N/A	N/A	N/A	N/A	N/A	N/A	N/A	N/A	N/A	N/A	N/A	N/A	N/A	N/A
287.112	Pseudomonas aeruginosa	SCAID PHRX1-2019	GCA_013200975.1	PATRIC	Human	Pharynx	Kazakhstan	2019		1	N/A	N/A	N/A	N/A	N/A	N/A	N/A	N/A	N/A	N/A	N/A	N/A	N/A	N/A	N/A	N/A
287.578	Pseudomonas aeruginosa	WCHPA075019	GCA_003052005.1	PATRIC	Human		China	2007		1	N/A	N/A	N/A	N/A	N/A	N/A	N/A	N/A	N/A	N/A	N/A	N/A	N/A	N/A	N/A	N/A
287.116	Pseudomonas aeruginosa	DVT421	GCA_013343415.1	PATRIC	Human	lung	United States			1	N/A	N/A	N/A	N/A	N/A	N/A	N/A	N/A	N/A	N/A	N/A	N/A	N/A	N/A	N/A	N/A
287.892	Pseudomonas aeruginosa	PA-VAP-1	GCA_004347005.1	PATRIC	Human	BAL		2015		1	N/A	N/A	N/A	N/A	N/A	N/A	N/A	N/A	N/A	N/A	N/A	N/A	N/A	N/A	N/A	N/A
287.116	Pseudomonas aeruginosa	CDN118	GCA_013347245.1	PATRIC	Human	bacteremia	Nigeria	2008		1	N/A	N/A	N/A	N/A	N/A	N/A	N/A	N/A	N/A	N/A	N/A	N/A	N/A	N/A	N/A	N/A
287.636	Pseudomonas aeruginosa	Y89	GCA_003369735.1	PATRIC	Human	sputum	South Korea	2009		1	N/A	N/A	N/A	N/A	N/A	N/A	N/A	N/A	N/A	N/A	N/A	N/A	N/A	N/A	N/A	N/A
287.29	Pseudomonas aeruginosa	PA_D16	GCF_001721805.1	PATRIC	Human	Sputum; Early isolate from VAP patient 4	China	2014		1	N/A	N/A	N/A	N/A	N/A	N/A	N/A	N/A	N/A	N/A	N/A	N/A	N/A	N/A	N/A	N/A
287.462	Pseudomonas aeruginosa	PB369	GCA_002812825.1	PATRIC	Human	Abscess	United States	2014		1	N/A	N/A	N/A	N/A	N/A	N/A	N/A	N/A	N/A	N/A	N/A	N/A	N/A	N/A	N/A	N/A
287.8050	Pseudomonas aeruginosa	paerg011	GCA_900618325.1	PATRIC	Human		Switzerland	2015		1	N/A	N/A	N/A	N/A	N/A	N/A	N/A	N/A	N/A	N/A	N/A	N/A	N/A	N/A	N/A	N/A
287.256	Pseudomonas aeruginosa	F23197	GCF_001516245.1	PATRIC	Human	Joao Xavier, MSKCC	United States	2012		1	N/A	N/A	N/A	N/A	N/A	N/A	N/A	N/A	N/A	N/A	N/A	N/A	N/A	N/A	N/A	N/A
1.35236e+06	Pseudomonas aeruginosa	c7447m	GCA_000468935.1	PATRIC	Human	patient with a chronic lung infection with P				1	N/A	N/A	N/A	N/A	N/A	N/A	N/A	N/A	N/A	N/A	N/A	N/A	N/A	N/A	N/A	N/A
287.387	Pseudomonas aeruginosa	RIVM-EMC2982	GCA_002085605.1	PATRIC	Human	unavailable	Netherlands			1	N/A	N/A	N/A	N/A	N/A	N/A	N/A	N/A	N/A	N/A	N/A	N/A	N/A	N/A	N/A	N/A
287.11580	Pseudomonas aeruginosa	DVT425	GCA_013343375.1	PATRIC	Human		United States			1	N/A	N/A	N/A	N/A	N/A	N/A	N/A	N/A	N/A	N/A	N/A	N/A	N/A	N/A	N/A	N/A
287.892	Pseudomonas aeruginosa	E80	GCA_004291075.1	PATRIC	Human	cystic fibrosis patient				1	N/A	N/A	N/A	N/A	N/A	N/A	N/A	N/A	N/A	N/A	N/A	N/A	N/A	N/A	N/A	N/A
287.104	Pseudomonas aeruginosa	INP-43	GCA_009905195.1	PATRIC	Human	cystic fibrosis pediatric isolate		1998		1	N/A	N/A	N/A	N/A	N/A	N/A	N/A	N/A	N/A	N/A	N/A	N/A	N/A	N/A	N/A	N/A
287.118	Pseudomonas aeruginosa	A17CT	GCA_013415085.1	PATRIC	Human	respiratory tract	Australia	2017		1	N/A	N/A	N/A	N/A	N/A	N/A	N/A	N/A	N/A	N/A	N/A	N/A	N/A	N/A	N/A	N/A
287.282	Pseudomonas aeruginosa	PA121617	GCF_001679685.1	PATRIC	Human	sputum	China	2012		1	N/A	N/A	N/A	N/A	N/A	N/A	N/A	N/A	N/A	N/A	N/A	N/A	N/A	N/A	N/A	N/A
287.774	Pseudomonas aeruginosa	B14130	GCA_003952305.1	PATRIC	Human	blood	India	2014		1	N/A	N/A	N/A	N/A	N/A	N/A	N/A	N/A	N/A	N/A	N/A	N/A	N/A	N/A	N/A	N/A
287.68	Pseudomonas aeruginosa	BA7823	GCA_003626935.1	PATRIC	Human	blood	India	2017		1	N/A	N/A	N/A	N/A	N/A	N/A	N/A	N/A	N/A	N/A	N/A	N/A	N/A	N/A	N/A	N/A
287.116	Pseudomonas aeruginosa	DVT427	GCA_013343355.1	PATRIC	Human	lung	United States			1	N/A	N/A	N/A	N/A	N/A	N/A	N/A	N/A	N/A	N/A	N/A	N/A	N/A	N/A	N/A	N/A
287.388	Pseudomonas aeruginosa	PASGNDM345	PASGNDM345	PATRIC	Human	sputum	Singapore	2015		1	N/A	N/A	N/A	N/A	N/A	N/A	N/A	N/A	N/A	N/A	N/A	N/A	N/A	N/A	N/A	N/A
287.985	Pseudomonas aeruginosa	A681	GCA_007559085.1	PATRIC	Human	sputum	China	2014		1	N/A	N/A	N/A	N/A	N/A	N/A	N/A	N/A	N/A	N/A	N/A	N/A	N/A	N/A	N/A	N/A
287.985	Pseudomonas aeruginosa	243931	GCA_007559125.1	PATRIC	Human	sputum specimen	China	2016		1	N/A	N/A	N/A	N/A	N/A	N/A	N/A	N/A	N/A	N/A	N/A	N/A	N/A	N/A	N/A	N/A
287.568	Pseudomonas aeruginosa	F5677	GCA_002946935.1	PATRIC	Human	urine	United States	2012		1	N/A	N/A	N/A	N/A	N/A	N/A	N/A	N/A	N/A	N/A	N/A	N/A	N/A	N/A	N/A	N/A
287.109	Pseudomonas aeruginosa	CMC-115	GCA_012276675.1	PATRIC	Human	tracheal aspirate	United States	2010		1	N/A	N/A	N/A	N/A	N/A	N/A	N/A	N/A	N/A	N/A	N/A	N/A	N/A	N/A	N/A	N/A
287.118	Pseudomonas aeruginosa	P4PBS	GCA_013414985.1	PATRIC	Human	respiratory tract	Australia	2017		1	N/A	N/A	N/A	N/A	N/A	N/A	N/A	N/A	N/A	N/A	N/A	N/A	N/A	N/A	N/A	N/A
287.938	Pseudomonas aeruginosa	PA298	GCA_005305005.1	PATRIC	Human	feces		2018		1	N/A	N/A	N/A	N/A	N/A	N/A	N/A	N/A	N/A	N/A	N/A	N/A	N/A	N/A	N/A	N/A
287.804	Pseudomonas aeruginosa	paerg000	GCA_900618245.1	PATRIC	Human	hospital	Switzerland	2017		1	N/A	N/A	N/A	N/A	N/A	N/A	N/A	N/A	N/A	N/A	N/A	N/A	N/A	N/A	N/A	N/A
287.2570	Pseudomonas aeruginosa	X78812	GCF_001542795.1	PATRIC	Human		United States	2012		1	N/A	N/A	N/A	N/A	N/A	N/A	N/A	N/A	N/A	N/A	N/A	N/A	N/A	N/A	N/A	N/A
381755	Pseudomonas aeruginosa	PA7	GCA_000017205.1	PATRIC	Human	clinical isolate				1	N/A	N/A	N/A	N/A	N/A	N/A	N/A	N/A	N/A	N/A	N/A	N/A	N/A	N/A	N/A	N/A
287.988	Pseudomonas aeruginosa	GIMC5002:PAT-169	GCA_008370085.1	PATRIC	Human	urina	Russia	2009		1	N/A	N/A	N/A	N/A	N/A	N/A	N/A	N/A	N/A	N/A	N/A	N/A	N/A	N/A	N/A	N/A
287.704	Pseudomonas aeruginosa	268	GCA_003641125.1	PATRIC	Human	patient with a left ventricular assist device	United States	2018		1	N/A	N/A	N/A	N/A	N/A	N/A	N/A	N/A	N/A	N/A	N/A	N/A	N/A	N/A	N/A	N/A
287.116	Pseudomonas aeruginosa	PABCH10	GCA_013375815.1	PATRIC	Human	endotracheal tube (ETT) or tracheostomy tube	United States	2013		1	N/A	N/A	N/A	N/A	N/A	N/A	N/A	N/A	N/A	N/A	N/A	N/A	N/A	N/A	N/A	N/A
287.103	Pseudomonas aeruginosa	1811-18R001	GCA_009676785.1	PATRIC	Human	sputum		2018		1	N/A	N/A	N/A	N/A	N/A	N/A	N/A	N/A	N/A	N/A	N/A	N/A	N/A	N/A	N/A	N/A
287.116	Pseudomonas aeruginosa	PAAK088	GCA_013341295.1	PATRIC	Human	lungs	Canada	2015		1	N/A	N/A	N/A	N/A	N/A	N/A	N/A	N/A	N/A	N/A	N/A	N/A	N/A	N/A	N/A	N/A
287.297	Pseudomonas aeruginosa	PA8281	GCF_001792855.1	PATRIC	Human	tracheal aspirate	Brazil	2007		1	N/A	N/A	N/A	N/A	N/A	N/A	N/A	N/A	N/A	N/A	N/A	N/A	N/A	N/A	N/A	N/A
287.2550	Pseudomonas aeruginosa	T52373	GCF_001516005.1	PATRIC	Human		United States	2012		1	N/A	N/A	N/A	N/A	N/A	N/A	N/A	N/A	N/A	N/A	N/A	N/A	N/A	N/A	N/A	N/A
287.409	Pseudomonas aeruginosa	127	GCA_002205355.1	PATRIC	Human	bronchial washing	Mexico	2006		1	N/A	N/A	N/A	N/A	N/A	N/A	N/A	N/A	N/A	N/A	N/A	N/A	N/A	N/A	N/A	N/A
287.571	Pseudomonas aeruginosa	MRSN12280	GCA_003028335.1	PATRIC	Human	Sacrum	United States	2012		1	N/A	N/A	N/A	N/A	N/A	N/A	N/A	N/A	N/A	N/A	N/A	N/A	N/A	N/A	N/A	N/A
287.116	Pseudomonas aeruginosa	DVT419	GCA_013343435.1	PATRIC	Human	lung	United States			1	N/A	N/A	N/A	N/A	N/A	N/A	N/A	N/A	N/A	N/A	N/A	N/A	N/A	N/A	N/A	N/A
287.116	Pseudomonas aeruginosa	PABCH01	GCA_013375915.1	PATRIC	Human	endotracheal tube (ETT) or tracheostomy tube	United States	2013		1	N/A	N/A	N/A	N/A	N/A	N/A	N/A	N/A	N/A	N/A	N/A	N/A	N/A	N/A	N/A	N/A
287.907	Pseudomonas aeruginosa	AES1M	GCA_004355125.1	PATRIC	Human	Cystic Fibrosis lung sputum	Australia			1	N/A	N/A	N/A	N/A	N/A	N/A	N/A	N/A	N/A	N/A	N/A	N/A	N/A	N/A	N/A	N/A
1.34085e+06	Pseudomonas aeruginosa	RP73	GCA_000414035.1	PATRIC	Human	patient with Cystic Fibrosis				1	N/A	N/A	N/A	N/A	N/A	N/A	N/A	N/A	N/A	N/A	N/A	N/A	N/A	N/A	N/A	N/A
287.988	Pseudomonas aeruginosa	HOU1	GCA_008245185.1	PATRIC	Human	sputum	United States	2012		1	N/A	N/A	N/A	N/A	N/A	N/A	N/A	N/A	N/A	N/A	N/A	N/A	N/A	N/A	N/A	N/A
1.35686e+06	Pseudomonas aeruginosa	DK1	GCA_900069025.1	PATRIC	Human	sputum	Denmark	1997		1	N/A	N/A	N/A	N/A	N/A	N/A	N/A	N/A	N/A	N/A	N/A	N/A	N/A	N/A	N/A	N/A
287.962	Pseudomonas aeruginosa	NCTC13618	GCA_901472595.1	PATRIC	Human	not available: not collected		2015		1	N/A	N/A	N/A	N/A	N/A	N/A	N/A	N/A	N/A	N/A	N/A	N/A	N/A	N/A	N/A	N/A
287.118	Pseudomonas aeruginosa	P4CT	GCA_013415005.1	PATRIC	Human	respiratory tract	Australia	2017		1	N/A	N/A	N/A	N/A	N/A	N/A	N/A	N/A	N/A	N/A	N/A	N/A	N/A	N/A	N/A	N/A
287.102	Pseudomonas aeruginosa	AG1	GCA_009662315.1	PATRIC	Human	Sputum-lungs		2010		1	N/A	N/A	N/A	N/A	N/A	N/A	N/A	N/A	N/A	N/A	N/A	N/A	N/A	N/A	N/A	N/A
287.804	Pseudomonas aeruginosa	paerg002	GCA_900618255.1	PATRIC	Human	hospital	Switzerland	2015		1	N/A	N/A	N/A	N/A	N/A	N/A	N/A	N/A	N/A	N/A	N/A	N/A	N/A	N/A	N/A	N/A
287.637	Pseudomonas aeruginosa	Y82	GCA_003369755.1	PATRIC	Human	sputum	South Korea	2009		1	N/A	N/A	N/A	N/A	N/A	N/A	N/A	N/A	N/A	N/A	N/A	N/A	N/A	N/A	N/A	N/A
287.256	Pseudomonas aeruginosa	F30658	GCF_001516265.1	PATRIC	Human	Joao Xavier, MSKCC	United States	2012		1	N/A	N/A	N/A	N/A	N/A	N/A	N/A	N/A	N/A	N/A	N/A	N/A	N/A	N/A	N/A	N/A
287.106	Pseudomonas aeruginosa	PAG5	GCA_011106815.1	PATRIC	Human		China	2007		1	N/A	N/A	N/A	N/A	N/A	N/A	N/A	N/A	N/A	N/A	N/A	N/A	N/A	N/A	N/A	N/A
287.117	Pseudomonas aeruginosa	CDN129	GCA_013376775.1	PATRIC	Human	wound	Nigeria	2008		1	N/A	N/A	N/A	N/A	N/A	N/A	N/A	N/A	N/A	N/A	N/A	N/A	N/A	N/A	N/A	N/A
287.31	Pseudomonas aeruginosa	NHmuc	GCF_001900265.1	PATRIC	Human		Netherlands	2013		1	N/A	N/A	N/A	N/A	N/A	N/A	N/A	N/A	N/A	N/A	N/A	N/A	N/A	N/A	N/A	N/A
287.116	Pseudomonas aeruginosa	PAAK095	GCA_013341315.1	PATRIC	Human	lungs	Canada	2015		1	N/A	N/A	N/A	N/A	N/A	N/A	N/A	N/A	N/A	N/A	N/A	N/A	N/A	N/A	N/A	N/A
287.116	Pseudomonas aeruginosa	PABCH42	GCA_013375895.1	PATRIC	Human	endotracheal tube (ETT) or tracheostomy tube	United States	2013		1	N/A	N/A	N/A	N/A	N/A	N/A	N/A	N/A	N/A	N/A	N/A	N/A	N/A	N/A	N/A	N/A
287.804	Pseudomonas aeruginosa	LW	GCA_004010895.1	PATRIC	Human	sputum	China	2012		1	N/A	N/A	N/A	N/A	N/A	N/A	N/A	N/A	N/A	N/A	N/A	N/A	N/A	N/A	N/A	N/A
1.40706e+06	Pseudomonas aeruginosa	PA38182	GCA_000531435.1	PATRIC	Human	The sewer and an historical isolate, suggesting that the ST111 strain has been endemic				1	N/A	N/A	N/A	N/A	N/A	N/A	N/A	N/A	N/A	N/A	N/A	N/A	N/A	N/A	N/A	N/A
287.988	Pseudomonas aeruginosa	CCUG 51971	GCA_008195485.1	PATRIC	Human	Urine sample	Sweden	2011		1	N/A	N/A	N/A	N/A	N/A	N/A	N/A	N/A	N/A	N/A	N/A	N/A	N/A	N/A	N/A	N/A
287.4090	Pseudomonas aeruginosa	84	GCA_002205335.1	PATRIC	Human	bronchial washing	Mexico	2005		1	N/A	N/A	N/A	N/A	N/A	N/A	N/A	N/A	N/A	N/A	N/A	N/A	N/A	N/A	N/A	N/A
287.709	Pseudomonas aeruginosa	H26027	GCA_003798105.1	PATRIC	Human	skin	Switzerland	2010		1	N/A	N/A	N/A	N/A	N/A	N/A	N/A	N/A	N/A	N/A	N/A	N/A	N/A	N/A	N/A	N/A
287.256	Pseudomonas aeruginosa	M1608	GCF_001516365.1	PATRIC	Human	Joao Xavier, MSKCC	United States	2012		1	N/A	N/A	N/A	N/A	N/A	N/A	N/A	N/A	N/A	N/A	N/A	N/A	N/A	N/A	N/A	N/A
287.103	Pseudomonas aeruginosa	1811-13R031	GCA_009676765.1	PATRIC	Human	sputum		2018		1	N/A	N/A	N/A	N/A	N/A	N/A	N/A	N/A	N/A	N/A	N/A	N/A	N/A	N/A	N/A	N/A
287.709	Pseudomonas aeruginosa	Not applicable	GCA_003812165.1	PATRIC	Human	Throat (pharynx)		2016		1	N/A	N/A	N/A	N/A	N/A	N/A	N/A	N/A	N/A	N/A	N/A	N/A	N/A	N/A	N/A	N/A
287.116	Pseudomonas aeruginosa	DVT417	GCA_013343455.1	PATRIC	Human	lung	United States			1	N/A	N/A	N/A	N/A	N/A	N/A	N/A	N/A	N/A	N/A	N/A	N/A	N/A	N/A	N/A	N/A
287.117	Pseudomonas aeruginosa	UAB2CT	GCA_013414925.1	PATRIC	Human	respiratory tract	Australia	2017		1	N/A	N/A	N/A	N/A	N/A	N/A	N/A	N/A	N/A	N/A	N/A	N/A	N/A	N/A	N/A	N/A
287.71	Pseudomonas aeruginosa	FDAARGOS_505	GCA_003813005.1	PATRIC	Human	Endotracheal aspirate		2015		1	N/A	N/A	N/A	N/A	N/A	N/A	N/A	N/A	N/A	N/A	N/A	N/A	N/A	N/A	N/A	N/A
287.71	Pseudomonas aeruginosa	FDAARGOS_501	GCA_003812905.1	PATRIC	Human					1	N/A	N/A	N/A	N/A	N/A	N/A	N/A	N/A	N/A	N/A	N/A	N/A	N/A	N/A	N/A	N/A
287.149	Pseudomonas aeruginosa	S04 90	GCF_000988505.1	PATRIC	Human	Microbial mat material	Netherlands	2013		1	N/A	N/A	N/A	N/A	N/A	N/A	N/A	N/A	N/A	N/A	N/A	N/A	N/A	N/A	N/A	N/A
287.405	Pseudomonas aeruginosa	58	GCA_002192495.1	PATRIC	Human	bronchial washing	Mexico	2005		1	N/A	N/A	N/A	N/A	N/A	N/A	N/A	N/A	N/A	N/A	N/A	N/A	N/A	N/A	N/A	N/A
287.116	Pseudomonas aeruginosa	DVT729	GCA_013343315.1	PATRIC	Human	lung	United States			1	N/A	N/A	N/A	N/A	N/A	N/A	N/A	N/A	N/A	N/A	N/A	N/A	N/A	N/A	N/A	N/A
287.11750	Pseudomonas aeruginosa	PAO1PBS	GCA_013414945.1	PATRIC	Human	#N/A	Australia	2017		1	N/A	N/A	N/A	N/A	N/A	N/A	N/A	N/A	N/A	N/A	N/A	N/A	N/A	N/A	N/A	N/A
287.117	Pseudomonas aeruginosa	SE5369	GCA_013393685.1	PATRIC	Human	Shunt fluid	China	2016		1	N/A	N/A	N/A	N/A	N/A	N/A	N/A	N/A	N/A	N/A	N/A	N/A	N/A	N/A	N/A	N/A
287.29	Pseudomonas aeruginosa	PA_D9	GCF_001721785.1	PATRIC	Human	Sputum; Late isolate from VAP patient 1	China	2014		1	N/A	N/A	N/A	N/A	N/A	N/A	N/A	N/A	N/A	N/A	N/A	N/A	N/A	N/A	N/A	N/A
287.106	Pseudomonas aeruginosa	PcyII-40	GCA_902703195.1	PATRIC	Human	clinical		2010		1	N/A	N/A	N/A	N/A	N/A	N/A	N/A	N/A	N/A	N/A	N/A	N/A	N/A	N/A	N/A	N/A
287.805	Pseudomonas aeruginosa	paerg010	GCA_900618315.1	PATRIC	Human	hospital	Switzerland	2015		1	N/A	N/A	N/A	N/A	N/A	N/A	N/A	N/A	N/A	N/A	N/A	N/A	N/A	N/A	N/A	N/A
287.117	Pseudomonas aeruginosa	UAB2PBS	GCA_013414905.1	PATRIC	Human	respiratory tract	Australia	2017		1	N/A	N/A	N/A	N/A	N/A	N/A	N/A	N/A	N/A	N/A	N/A	N/A	N/A	N/A	N/A	N/A
287.118	Pseudomonas aeruginosa	A17PBS	GCA_013415065.1	PATRIC	Human	respiratory tract	Australia	2017		1	N/A	N/A	N/A	N/A	N/A	N/A	N/A	N/A	N/A	N/A	N/A	N/A	N/A	N/A	N/A	N/A
1.42734e+06	Pseudomonas aeruginosa	SCV20265	GCA_000510305.1	PATRIC	Human					1	N/A	N/A	N/A	N/A	N/A	N/A	N/A	N/A	N/A	N/A	N/A	N/A	N/A	N/A	N/A	N/A
287.774	Pseudomonas aeruginosa	SP4371	GCA_003950255.1	PATRIC	Human	sputum	India	2016		1	N/A	N/A	N/A	N/A	N/A	N/A	N/A	N/A	N/A	N/A	N/A	N/A	N/A	N/A	N/A	N/A
287.462	Pseudomonas aeruginosa	PB350	GCA_002812905.1	PATRIC	Human	sputum	United States	2016		1	N/A	N/A	N/A	N/A	N/A	N/A	N/A	N/A	N/A	N/A	N/A	N/A	N/A	N/A	N/A	N/A
287.255	Pseudomonas aeruginosa	W36662	GCF_001516185.1	PATRIC	Human	Joao Xavier, MSKCC	United States	2012		1	N/A	N/A	N/A	N/A	N/A	N/A	N/A	N/A	N/A	N/A	N/A	N/A	N/A	N/A	N/A	N/A
287.256	Pseudomonas aeruginosa	GCF_001516325.1	GCF_001516325.1	PATRIC	Human	Joao Xavier, MSKCC	United States	2012		1	N/A	N/A	N/A	N/A	N/A	N/A	N/A	N/A	N/A	N/A	N/A	N/A	N/A	N/A	N/A	N/A
1.43787e+06	Pseudomonas aeruginosa	PA99	GCA_009498355.1	PATRIC	Human	sputum	Thailand	2016		1	N/A	N/A	N/A	N/A	N/A	N/A	N/A	N/A	N/A	N/A	N/A	N/A	N/A	N/A	N/A	N/A
287.805	Pseudomonas aeruginosa	paerg009	GCA_900618305.1	PATRIC	Human	hospital	Switzerland	2017		1	N/A	N/A	N/A	N/A	N/A	N/A	N/A	N/A	N/A	N/A	N/A	N/A	N/A	N/A	N/A	N/A
287.255	Pseudomonas aeruginosa	W60856	GCF_001516225.1	PATRIC	Human	Joao Xavier, MSKCC	United States	2012		1	N/A	N/A	N/A	N/A	N/A	N/A	N/A	N/A	N/A	N/A	N/A	N/A	N/A	N/A	N/A	N/A
287.11550	Pseudomonas aeruginosa	LIUYANG-C	GCA_013305645.1	PATRIC	Human	#N/A	China	2012		1	N/A	N/A	N/A	N/A	N/A	N/A	N/A	N/A	N/A	N/A	N/A	N/A	N/A	N/A	N/A	N/A
287.774	Pseudomonas aeruginosa	B41226	GCA_003950235.1	PATRIC	Human	blood	India	2014		1	N/A	N/A	N/A	N/A	N/A	N/A	N/A	N/A	N/A	N/A	N/A	N/A	N/A	N/A	N/A	N/A
287.1	Pseudomonas aeruginosa	E90	GCA_008705235.1	PATRIC	Human	oropharynx, sputum, or bronchoalveolar lavage		2010		1	N/A	N/A	N/A	N/A	N/A	N/A	N/A	N/A	N/A	N/A	N/A	N/A	N/A	N/A	N/A	N/A
287.805	Pseudomonas aeruginosa	paerg004	GCA_900618265.1	PATRIC	Human	hospital	Switzerland	2015		1	N/A	N/A	N/A	N/A	N/A	N/A	N/A	N/A	N/A	N/A	N/A	N/A	N/A	N/A	N/A	N/A
287.11600	Pseudomonas aeruginosa	PABCH14	GCA_013375855.1	PATRIC	Human	#N/A	United States	2013		1	N/A	N/A	N/A	N/A	N/A	N/A	N/A	N/A	N/A	N/A	N/A	N/A	N/A	N/A	N/A	N/A
287.106	Pseudomonas aeruginosa	VIT PC9	GCA_010694505.1	PATRIC	Human	Pus	India	2017		1	N/A	N/A	N/A	N/A	N/A	N/A	N/A	N/A	N/A	N/A	N/A	N/A	N/A	N/A	N/A	N/A
287.11130	Pseudomonas aeruginosa	Ps33	GCA_013122735.1	PATRIC	Human	#N/A	Mexico	2006		1	N/A	N/A	N/A	N/A	N/A	N/A	N/A	N/A	N/A	N/A	N/A	N/A	N/A	N/A	N/A	N/A
287.803	Pseudomonas aeruginosa	SP4527	GCA_003991465.1	PATRIC	Human	sputum	India	2016		1	N/A	N/A	N/A	N/A	N/A	N/A	N/A	N/A	N/A	N/A	N/A	N/A	N/A	N/A	N/A	N/A
287.709	Pseudomonas aeruginosa	BH9	GCA_003795165.1	PATRIC	Human		Brazil	2011		1	N/A	N/A	N/A	N/A	N/A	N/A	N/A	N/A	N/A	N/A	N/A	N/A	N/A	N/A	N/A	N/A
287.2	Pseudomonas aeruginosa	VA-134	GCA_001447845.1	PATRIC	Human	Skin wound of burn human patient				1	N/A	N/A	N/A	N/A	N/A	N/A	N/A	N/A	N/A	N/A	N/A	N/A	N/A	N/A	N/A	N/A
287.117	Pseudomonas aeruginosa	SE5416	GCA_013393705.1	PATRIC	Human	sputum	China	2013		1	N/A	N/A	N/A	N/A	N/A	N/A	N/A	N/A	N/A	N/A	N/A	N/A	N/A	N/A	N/A	N/A
287.256	Pseudomonas aeruginosa	M37351	GCF_001516385.1	PATRIC	Human	Joao Xavier, MSKCC	United States	2012		1	N/A	N/A	N/A	N/A	N/A	N/A	N/A	N/A	N/A	N/A	N/A	N/A	N/A	N/A	N/A	N/A
287.462	Pseudomonas aeruginosa	PB368	GCA_002812845.1	PATRIC	Human	Abscess	United States	2014		1	N/A	N/A	N/A	N/A	N/A	N/A	N/A	N/A	N/A	N/A	N/A	N/A	N/A	N/A	N/A	N/A
287.11740	Pseudomonas aeruginosa	SE5331	GCA_013393665.1	PATRIC	Human	#N/A	China	2018		1	N/A	N/A	N/A	N/A	N/A	N/A	N/A	N/A	N/A	N/A	N/A	N/A	N/A	N/A	N/A	N/A
287.115	Pseudomonas aeruginosa	PSE6684	GCA_013255565.1	PATRIC	Human	urine		2019		1	N/A	N/A	N/A	N/A	N/A	N/A	N/A	N/A	N/A	N/A	N/A	N/A	N/A	N/A	N/A	N/A
287.388	Pseudomonas aeruginosa	PASGNDM699	GCA_002104595.1	PATRIC	Human	sputum	Singapore	2015		1	N/A	N/A	N/A	N/A	N/A	N/A	N/A	N/A	N/A	N/A	N/A	N/A	N/A	N/A	N/A	N/A
287.709	Pseudomonas aeruginosa	BA15561	GCA_003713085.1	PATRIC	Human	blood	India	2016		1	N/A	N/A	N/A	N/A	N/A	N/A	N/A	N/A	N/A	N/A	N/A	N/A	N/A	N/A	N/A	N/A
287.409	Pseudomonas aeruginosa	1242	GCA_002205375.1	PATRIC	Human	Blood	Mexico	204		1	N/A	N/A	N/A	N/A	N/A	N/A	N/A	N/A	N/A	N/A	N/A	N/A	N/A	N/A	N/A	N/A
287.296	Pseudomonas aeruginosa	PA1088	GCF_001792835.1	PATRIC	Human	urine	Brazil	1997		1	N/A	N/A	N/A	N/A	N/A	N/A	N/A	N/A	N/A	N/A	N/A	N/A	N/A	N/A	N/A	N/A
287.255	Pseudomonas aeruginosa	T38079	GCF_001515915.1	PATRIC	Human	Joao Xavier, MSKCC	United States	2012		1	N/A	N/A	N/A	N/A	N/A	N/A	N/A	N/A	N/A	N/A	N/A	N/A	N/A	N/A	N/A	N/A
287.29	Pseudomonas aeruginosa	PA_D25	GCF_001721845.1	PATRIC	Human	Sputum; Late isolate from VAP patient 4	China	2014		1	N/A	N/A	N/A	N/A	N/A	N/A	N/A	N/A	N/A	N/A	N/A	N/A	N/A	N/A	N/A	N/A
287.106	Pseudomonas aeruginosa	MS14403	GCA_011045375.1	PATRIC	Human		Australia	2016		1	N/A	N/A	N/A	N/A	N/A	N/A	N/A	N/A	N/A	N/A	N/A	N/A	N/A	N/A	N/A	N/A
287.71	Pseudomonas aeruginosa	Not applicable	GCA_003812885.1	PATRIC	Human					1	N/A	N/A	N/A	N/A	N/A	N/A	N/A	N/A	N/A	N/A	N/A	N/A	N/A	N/A	N/A	N/A
287.291	Pseudomonas aeruginosa	PA_D5	GCF_001722025.1	PATRIC	Human	Sputum; Early isolate from VAP patient 3	China	2014		1	N/A	N/A	N/A	N/A	N/A	N/A	N/A	N/A	N/A	N/A	N/A	N/A	N/A	N/A	N/A	N/A
1.28094e+06	Pseudomonas aeruginosa	B136-33	GCA_000359505.1	PATRIC	Human	infant with community-acquired diarrhea				1	N/A	N/A	N/A	N/A	N/A	N/A	N/A	N/A	N/A	N/A	N/A	N/A	N/A	N/A	N/A	N/A
287.266	Pseudomonas aeruginosa	F63912	GCF_001594325.1	PATRIC	Human	Joao Xavier, MSKCC	United States	2012		1	N/A	N/A	N/A	N/A	N/A	N/A	N/A	N/A	N/A	N/A	N/A	N/A	N/A	N/A	N/A	N/A
208963	Pseudomonas aeruginosa	UCBPP-PA14	GCA_000014625.1	PATRIC	Human	human burn patient				1	N/A	N/A	N/A	N/A	N/A	N/A	N/A	N/A	N/A	N/A	N/A	N/A	N/A	N/A	N/A	N/A
287.597	Pseudomonas aeruginosa	K34-7	GCA_003206535.1	PATRIC	Human	tracheal secretions	Norway	2006		1	N/A	N/A	N/A	N/A	N/A	N/A	N/A	N/A	N/A	N/A	N/A	N/A	N/A	N/A	N/A	N/A
287.255	Pseudomonas aeruginosa	W45909	GCF_001516205.1	PATRIC	Human	Joao Xavier, MSKCC	United States	2012		1	N/A	N/A	N/A	N/A	N/A	N/A	N/A	N/A	N/A	N/A	N/A	N/A	N/A	N/A	N/A	N/A
287.258	Pseudomonas aeruginosa	8380	GCF_001548135.1	PATRIC	Human		Japan	1989		1	N/A	N/A	N/A	N/A	N/A	N/A	N/A	N/A	N/A	N/A	N/A	N/A	N/A	N/A	N/A	N/A
287.29	Pseudomonas aeruginosa	PA_D1	GCF_001721745.1	PATRIC	Human	Sputum; Early isolate from VAP patient 1	China	2013		1	N/A	N/A	N/A	N/A	N/A	N/A	N/A	N/A	N/A	N/A	N/A	N/A	N/A	N/A	N/A	N/A
287.2900	Pseudomonas aeruginosa	PA_D2	GCF_001721765.1	PATRIC	Human		China	2013		1	N/A	N/A	N/A	N/A	N/A	N/A	N/A	N/A	N/A	N/A	N/A	N/A	N/A	N/A	N/A	N/A
287.116	Pseudomonas aeruginosa	DVT779	GCA_013343475.1	PATRIC	Human	lung	United States			1	N/A	N/A	N/A	N/A	N/A	N/A	N/A	N/A	N/A	N/A	N/A	N/A	N/A	N/A	N/A	N/A
									Present	199
									Abesnt	0
									Stops	0
									Contig	0
									Total	199
Non-P. aeruginosa human isolates
47880.10	Pseudomonas fulva	FDAARGOS_167	GCA_002951475.1	PATRIC	Human		United States	2014		0	0	0	0	0	0	0	0	0	0	0	0	0	0	0	0	0
316.574	Pseudomonas stutzeri	ZDHY95	GCA_015680045.1	PATRIC	Human	Cerebrospinal fluid	China	2019		0	0	0	0	0	0	0	0	0	1	0	0	0	0	0	0	0
316.449	Pseudomonas stutzeri	NCTC10450	GCA_900636845.1	PATRIC	Human	Leg Ulcer	United Kingdom	1965		0	0	0	0	0	0	0	0	0	1	0	0	0	0	0	0	0
2.66203e+06	Pseudomonas sp.	13159349	GCA_013305685.1	PATRIC	Human	Abdominal fluid	China	2013		1	1	0	0	0	1	0	1	0	0	0	1	0	0	0	1	0
294.493	Pseudomonas fluorescens	NCTC10783	GCA_900636635.1	PATRIC	Human	Respiratory tract		1900/1971		1	Stops	0	0	0	1	Stops	1	0	0	0	0	1	0	1	0	0
303.754	Pseudomonas putida	SWMUB4	GCA_015168335.1	PATRIC	Human		China	2018		1	1	0	0	0	1	0	1	0	0	0	1	0	0	0	1	0
1.63661e+06	Pseudomonas sp.	PONIH3	GCA_002934345.1	PATRIC	Human	Patients and hospital environment	United States	2014		Stops	Stops	0	0	1	Stops	0	1	0	0	Stops	1	1	Stops	1	1	0
303.689	Pseudomonas putida	15420352	GCA_013305625.1	PATRIC	Human	Urine	China	2015		0	Stops	0	Stops	1	Stops	1	0	0	0	0	1	0	Stops	1	1	1
47880.5	Pseudomonas fulva	ZDHY316	GCA_015679205.1	PATRIC	Human	Bile specimen of liver transplant patient	China	2019		0	0	0	0	0	0	0	0	0	0	0	0	0	0	0	0	0
303.397	Pseudomonas putida	PP112420	GCF_001886975.1	PATRIC	Human	Urine	China	2011		0	Stops	0	Stops	1	Stops	1	0	0	0	0	1	0	Stops	0	1	0
294.494	Pseudomonas fluorescens	NCTC9428	GCA_900636825.1	PATRIC	Human		United Kingdom	1900/1954		0	0	0	0	0	1	1	0	0	0	1	0	0	0	0	0	0
47885.3	Pseudomonas oryzihabitans	FDAARGOS_657	GCA_008693825.1	PATRIC	Human	clinical isolate	United States			0	0	0	0	0	0	0	0	0	0	0	0	0	0	0	0	0
2.01807e+06	Pseudomonas sp.	FDAARGOS_380	GCA_002591235.1	PATRIC	Human	G tube	United States	2015		0	0	0	1	Stops	0	0	0	0	0	Stops	0	0	0	0	0	1
76759.4	Pseudomonas monteilii	170620603RE	GCA_011045695.1	PATRIC	Human	Drainage	China	2017		0	Stops	0	Stops	1	Stops	1	1	0	0	Stops	1	0	Stops	1	1	1
1.61177e+06	Pseudomonas sp.	MRSN12121	GCF_000931465.1	PATRIC	Human	Urine	United States			Stops	1	Stops	1	0	1	Stops	Stops	0	0	Stops	Stops	1	1	0	Stops	0
76759.4	Pseudomonas monteilii	170918607	GCA_011045675.1	PATRIC	Human	Drainage	China	2017		0	Stops	0	Stops	1	Stops	1	1	0	0	Stops	1	0	Stops	1	1	1
303.750	Pseudomonas putida	GIMC5401:PPKH-115	GCA_014726755.1	PATRIC	Human		Russia	2018		Stops	Stops	0	Stops	1	Stops	0	0	0	0	Stops	1	1	Stops	1	1	0
76759.2	Pseudomonas monteilii	FDAARGOS_171	GCA_002943995.1	PATRIC	Human	sputum	United States	2014		0	Stops	0	Stops	1	Stops	1	1	0	0	Stops	1	0	Stops	1	1	1
2.59777e+06	Pseudomonas sp.	BJP69	GCA_007633355.1	PATRIC	Human	sputum specimen	China	2015		0	Stops	0	0	0	Stops	0	1	0	0	0	1	0	Stops	0	1	0
1.21509e+06	Pseudomonas putida	HB3267	GCA_000325725.1	PATRIC	Human					1	1	0	0	0	1	0	1	0	0	0	1	0	0	0	1	0
47886.9	Pseudomonas luteola	FDAARGOS_637	GCA_008693965.1	PATRIC	Human	clinical isolate	United States			0	0	0	0	0	0	0	0	0	0	0	0	0	0	0	0	0
2.66203e+06	Pseudomonas sp.	14181154	GCA_013305665.1	PATRIC		Catheter	China	2014		0	0	0	0	0	Stops	0	1	0	0	0	1	0	Stops	0	1	1
47880.5	Pseudomonas fulva	ZDHY414	GCA_015679225.1	PATRIC	Human	pleural fluid in respiratory ICU	China	2019		0	0	0	0	0	0	0	0	0	0	0	0	0	0	0	0	0
									Present	4	4	0	2	7	6	6	10	0	2	1	12	4	1	7	12	6
									Abesnt	16	10	22	15	15	8	15	12	23	21	15	10	19	13	16	10	17
									Stops	3	9	1	6	1	9	2	1	0	0	7	1	0	9	0	1	0
									Contig	0	0	0	0	0	0	0	0	0	0	0	0	0	0	0	0	0
									Total	23	23	23	23	23	23	23	23	23	23	23	23	23	23	23	23	23
Environmental isolates
104087	Pseudomonas frederiksbergensis	AS1	GCF_001952935.1	PATRIC		arsenic-contaminated soil	South Korea	2005		0	Stops	1	Stops	1	Stops	1	0	0	0	Stops	Stops	0	1	0	0	0
741155	Pseudomonas alcaliphila	JAB1	GCF_001941865.1	PATRIC		PCB contaminated soil	Czech Republic	2008		0	1	0	0	0	0	0	0	Stops	0	0	0	0	0	0	0	0
47883.2	Pseudomonas synxantha	R2-4-08W	GCA_003851525.1	PATRIC	Triticum sp.	wheat rhizosphere	United States	2008		0	1	0	1	1	0	0	0	0	0	Stops	0	0	1	0	1	1
2.50598e+06	Pseudomonas sp.	11K1	GCA_004786035.1	PATRIC	Vicia faba	rhizosphere	China	2014		0	Stops	Stops	1	1	1	Stops	Stops	0	0	1	Stops	1	Stops	Stops	Stops	Stops
74829.30	Pseudomonas balearica	EC28	GCA_011106855.1	PATRIC			Australia	2016		0	0	0	0	0	0	0	0	0	0	0	0	0	0	0	0	0
86192.3	Pseudomonas chlororaphis subsp. Aurantiaca	zm-1	GCA_010092525.1	PATRIC	Anemarrhena asphodeloides Bunge	leaf		2019		0	1	Stops	Stops	Stops	1	Stops	Stops	0	0	Stops	Stops	1	Stops	Stops	Stops	Stops
1.44163e+06	Pseudomonas cichorii	JBC1	GCA_000517305.1	PATRIC	Soybean, Glycine max	Plant leaf	South Korea	2009		0	Stops	0	1	Stops	1	0	0	0	0	1	1	0	Stops	0	1	1
2.60942e+06	Pseudomonas sp.	KUIN-1	GCA_009176725.1	PATRIC		field bean leaves as an ice-nucleating bacterium	Canada			0	0	1	0	Stops	1	0	0	0	0	0	0	0	1	0	0	0
380022	Pseudomonas protegens	SN15-2	GCA_009745915.1	PATRIC		soil and water	China	2009		Stops	1	Stops	Stops	Stops	1	Stops	Stops	0	0	Stops	Stops	0	Stops	Stops	Stops	Stops
316.120	Pseduomonas stuzeri	273	GCF_001648195.1	PATRIC		East China Sea	China	2015		0	0	0	0	0	0	0	0	0	0	0	0	0	0	0	0	0
65741.4	Pseudomonas knackmussii	N1-2	GCA_009911755.1	PATRIC		landfill	China	2018		0	0	0	0	0	1	0	0	0	0	0	1	0	1	1	1	0
43306.30	Pseudomonas dentrificans	BG1	GCA_008807415.1	PATRIC	Prosopis cineraria	nodule		2014		0	Stops	1	Stops	1	Stops	1	0	0	0	Stops	Stops	1	1	Stops	Stops	Stops
235276	Pseudomonas coronafaciens pv. Coronafaciens	B19001	GCA_009734285.1	PATRIC	Avena sativa		South Korea	2019		0	0	0	0	0	0	0	0	0	0	0	0	0	0	0	0	0
658643	Pseudomonas sp.	R4-35-07	GCA_003852235.1	PATRIC	Triticum sp.	wheat rhizosphere	United States	2007		0	Stops	Stops	1	0	0	0	0	0	0	1	0	0	1	0	0	1
303.506	Pseudomonas putida	JBC17	GCA_003228315.1	PATRIC	strawberry	soil	South Korea	2012		0	Stops	1	1	1	1	1	0	0	0	1	0	0	Stops	0	Stops	1
76758.2	Pseudomonas orientalis	R4-35-08	GCA_003851645.1	PATRIC	Triticum sp.	wheat rhizosphere	United States	2008		0	Stops	0	1	1	1	1	0	0	0	1	Stops	0	1	0	0	1
930166	Pseudomonas brassicacearum	L13-6-12	GCF_001746815.1	PATRIC	Solanum tuberosum cv Desiree	rhizosphere of field grown potato plants	Germany	1997		0	1	0	1	1	1	0	0	0	0	1	Stops	1	1	0	Stops	Stops
287.575	Pseudomonas aeruginosa	JB2	GCA_003060845.1	PATRIC		soil	United States	2018		1	Stops	0	0	0	1	1	1	0	0	0	0	1	0	1	0	0
1.8273e+06	Pseudomonas sp.	MYb193	GCA_002966775.1	PATRIC		compost	Germany			0	Stops	Stops	1	Stops	1	0	1	0	0	Stops	0	0	Stops	0	0	1
294.428	Pseudomonas fluorescens	NCTC10038	GCA_900475215.1	PATRIC		Pre-filter water works	United Kingdom	1951		0	Stops	0	Stops	1	1	1	0	0	0	Stops	0	0	Stops	0	0	Stops
287.446	Pseudomonas aeruginosa	Ocean-1175	GCA_002237425.1	PATRIC		Open Ocean		2003		1	Stops	0	0	0	1	1	1	0	0	0	0	1	0	1	0	0
379732	Pseudomonas stutzeri	A1501	GCA_000013785.1	PATRIC	Rice, Oryza sativa	rice roots that had been inoculated with strain A15	China			0	0	0	0	0	0	0	0	0	1	0	0	0	0	0	0	0
287.571	Pseudomonas aeruginosa	CR1	GCA_003025345.2	PATRIC		Chilli rhizosphere	India	2014		1	Stops	0	0	0	1	1	0	0	0	0	0	1	0	1	0	0
47883.2	Pseudomonas synxantha	R2-54-08W	GCA_003852025.1	PATRIC	Triticum sp.	wheat rhizosphere	United States	2008		0	1	0	1	1	0	0	0	0	0	Stops	0	0	1	0	1	1
86192.2	Pseudomonas chlororaphis subsp. aurantiaca	M71	GCA_003851265.1	PATRIC	Tomato, Solanum lycopersicum	tomato rhizosphere	Italy			Stops	1	Stops	Stops	Stops	1	Stops	Stops	0	0	Stops	Stops	1	Stops	Stops	Stops	Stops
103797	Pseudomonas syringae pv. actinidiae	MAFF212063	GCA_002763655.1	PATRIC	Actinidia chinensis		Japan	2012		0	0	Stops	0	1	0	1	0	0	0	0	0	0	1	0	1	1
319939	Pseudomonas otitidis	WP8-S17-CRE-03	GCA_014161995.1	PATRIC		wastewater treatment plant effluent	Japan	2017		1	1	0	0	0	1	1	1	0	0	0	1	1	1	1	1	0
1.28236e+06	Pseudomonas poae	RE*1-1-14	GCA_000336465.1	PATRIC		endorhiza sugar beet				0	Stops	Stops	1	Stops	0	0	0	0	0	Stops	Stops	0	Stops	0	0	Stops
294.809	Pseudomonas fluorescens	PfAR1	GCA_902825215.1	PATRIC		garlic				0	Stops	1	0	0	Stops	0	0	0	0	Stops	0	0	0	0	0	0
76761.5	Pseudomonas veronii	11V4441	GCA_903970695.1	PATRIC		sediment		2011		0	1	Stops	1	1	1	0	0	0	0	1	0	1	1	0	0	Stops
1.17327e+06	Pseudomonas sp.	R1-43-08	GCA_003852255.1	PATRIC	Triticum sp.	wheat rhizosphere	United States	2008		0	Stops	Stops	1	Stops	1	0	0	0	0	Stops	1	0	Stops	0	0	1
199202	Pseudomonas syringae pv. Lapsa	ATCC 10859	GCF_001482725.1	PATRIC	Wheat, Triticum aestivum			2014		1	0	1	0	0	1	1	0	0	0	0	1	0	0	0	0	0
198620	Pseudomonas koreensis	CRS05-R5	GCF_001654515.1	PATRIC	Rice, Oryza sativa	rice rhizosphere	China	1996		0	Stops	1	1	1	1	1	Stops	0	0	Stops	Stops	1	Stops	0	Stops	1
1.41563e+06	Pseudomonas aeruginosa	MTB-1	GCF_000504045.1	PATRIC		t-HCH contaminated soil	India			1	Stops	0	0	0	1	1	1	0	0	0	0	1	0	1	0	0
587851	Pseudomonas chlororaphis subsp. aureofaciens	ChPhzTR18	GCA_003851955.1	PATRIC	Tomato, Solanum lycopersicum	tomato rhizosphere	France			0	1	Stops	Stops	Stops	1	Stops	Stops	0	0	Stops	Stops	1	Stops	0	Stops	Stops
587851	Pseudomonas chlororaphis subsp. Aureofaciens	ChPhzTR38	GCA_003852005.1	PATRIC	Tomato, Solanum lycopersicum	tomato rhizosphere	France			0	1	Stops	Stops	Stops	1	Stops	Stops	0	0	Stops	Stops	1	Stops	0	Stops	Stops
380021	Pseudomonas protegens	FDAARGOS_307	GCA_002208745.2	PATRIC		Root surface of cotton, Charles Howell	United States	1979		Stops	1	Stops	Stops	Stops	1	Stops	Stops	0	0	Stops	Stops	0	Stops	Stops	Stops	Stops
2.47939e+06	Pseudomonas sp.	LTGT-11-2Z	GCA_003691445.1	PATRIC	Alhagi sparsifolia Shap.	Alhagi sparsifolia Shap. biofilm microbiome	China	2014		0	Stops	0	Stops	1	Stops	1	1	0	0	Stops	1	0	Stops	1	1	1
1.78515e+06	Pseudomonas sp.	MS586	GCA_001594225.1	PATRIC		cotton field	United States	2012		0	Stops	1	Stops	1	1	0	Stops	0	0	1	Stops	0	Stops	Stops	Stops	0
303.546	Pseudomonas putida	B4	GCA_003671955.1	PATRIC		soil	China	2014		0	Stops	0	0	1	0	0	0	0	0	0	1	0	Stops	1	0	0
930166	Pseudomonas brassicacearum	S-1	GCA_009601685.1	PATRIC		lignocellulosic wastes	Belarus	2005		0	Stops	0	1	1	1	0	0	0	0	1	0	0	Stops	0	Stops	Stops
316.105	Pseudomonas stutzeri	SLG510A3-8	GCF_001038645.1	PATRIC		oil-contaminated soil	China	2004		0	0	0	0	0	0	0	0	0	1	0	0	0	0	0	0	0
2.16958e+06	Pseudomonas sp.	SXM-1	GCA_004379315.1	PATRIC		water	China	2014		0	Stops	0	1	1	1	1	0	0	0	1	1	1	1	0	1	Stops
157782	Pseudomonas parafulva	CRS01-1	GCA_000800255.1	PATRIC		the rhizosphere of rice (Oryza sativa)	China	2001		1	Stops	0	0	0	0	0	0	0	0	0	1	0	Stops	1	0	0
317.442	Pseudomonas syringae	Ps25	GCA_004323795.1	PATRIC	Solanum lycopersicoides		United States	2016		Stops	Stops	Stops	0	0	Stops	1	0	0	0	0	1	0	1	0	Stops	0
294.550	Pseudomonas fluorescens	LBUM677	GCA_004683905.1	PATRIC		rhizosphere of strawberry plant	Canada	2010		0	Stops	1	Stops	1	Stops	0	Stops	0	0	1	Stops	0	Stops	0	Stops	Stops
287.291	Pseudomonas aeruginosa	DN1	GCF_001722005.1	PATRIC		soil	China	2013		1	Stops	0	0	0	1	1	1	0	0	0	0	1	0	1	0	0
287.254	Pseudomonas aeruginosa	Cu1510	GCA_001465155.1	PATRIC		water	China	2014		1	Stops	0	0	0	1	1	1	0	0	0	0	1	0	1	0	0
237610	Pseudomonas psychrotolerans	CS51	GCA_006384975.1	PATRIC		soil		2016		0	0	0	0	0	0	0	0	0	0	0	0	0	0	0	0	0
1.62809e+06	Pseudomonas kribbensis	46-2	GCA_003352185.1	PATRIC		garden soil (KRIBB, Daejeon, South Korea)	South Korea			0	Stops	1	Stops	1	Stops	0	Stops	0	0	1	Stops	0	Stops	Stops	Stops	Stops
658642	Pseudomonas sp.	R4-34-07	GCA_003852375.1	PATRIC	Triticum sp.	wheat rhizosphere	United States	2007		0	Stops	Stops	1	Stops	1	0	0	0	0	Stops	1	0	Stops	0	0	1
2.07308e+06	Pseudomonas sp.	DTU12.3	GCA_004124275.1	PATRIC		Soil, covered with withered leaves		2017		0	Stops	0	Stops	1	1	0	Stops	0	0	Stops	Stops	0	0	0	Stops	Stops
658641	Pseudomonas sp.	R2-7-07	GCA_003852355.1	PATRIC	Triticum sp.	wheat rhizosphere	United States	2007		0	Stops	Stops	1	Stops	1	0	0	0	0	1	1	0	1	0	0	1
1.17328e+06	Pseudomonas sp.	R3-18-08	GCA_003852065.1	PATRIC	Triticum sp.	wheat rhizosphere	United States	2008		0	Stops	Stops	1	1	1	0	0	0	0	1	1	0	1	0	0	1
1.51389e+06	Pseudomonas chlororaphis subsp. piscium strain	ChPhzS140	GCA_003850505.1	PATRIC		bulk soil	France			0	1	Stops	Stops	Stops	1	Stops	Stops	0	0	Stops	Stops	1	Stops	Stops	Stops	Stops
2.05296e+06	Pseudomonas sp.	ACM7	GCA_004136015.1	PATRIC		Moss rhizosphere	Antarctica	2016		0	Stops	1	Stops	0	Stops	Stops	Stops	0	0	0	Stops	0	0	0	Stops	0
2.21787e+06	Pseudomonas sp.	SGAir0191	GCA_002812565.2	PATRIC		air		2015		0	0	0	0	0	0	0	0	0	0	0	0	0	0	0	1	0
1.5737e+06	Pseudomonas sp.	R32	GCA_009866705.1	PATRIC	Potato, Solanum tuberosum	rhizosphere soil	Switzerland	2012		0	Stops	0	Stops	1	Stops	Stops	1	0	0	Stops	Stops	0	Stops	1	1	1
86192.2	Pseudomonas chlororaphis subsp. aurantiaca	K27	GCA_003851285.1	PATRIC	Trifolium sp.	white clover rhizosphere	Serbia			0	1	Stops	Stops	Stops	1	Stops	Stops	0	0	Stops	Stops	1	Stops	Stops	Stops	Stops
1.12302e+06	Pseudomonas balearica	DSM 6083	GCA_000818015.1	PATRIC		Wastewater	Spain			0	0	0	0	0	0	0	0	0	0	0	0	0	0	0	0	0
300.59	Pseudomonas mendocina	NCTC10897	GCA_900636545.1	PATRIC		soil		1900/1972		0	0	0	0	0	0	0	0	Stops	0	0	0	0	0	0	0	0
1.19684e+06	Pseudomonas stutzeri	CCUG 29243	GCA_000267545.1	PATRIC		sediments of the West Mediterranean Sea				0	0	0	0	0	0	0	0	0	0	0	0	0	0	0	0	0
294.391	Pseudomonas fluorescens	FR1	GCA_002879715.1	PATRIC	Digitaria		Argentina	2005		0	Stops	0	1	1	1	0	0	0	0	1	0	0	Stops	0	Stops	Stops
322535	Pseudomonas sp.	S19	GCA_009866725.1	PATRIC	Potato, Solanum tuberosum	phyllosphere	Switzerland	2012		Stops	Stops	Stops	Stops	Stops	1	Stops	0	0	0	1	1	0	1	0	1	Stops
1.1506e+06	Pseudomonas putida	JB	GCF_001767335.1	PATRIC		PCB contaminated soil	Czech Republic	2000		0	Stops	0	Stops	1	Stops	0	0	0	0	0	1	0	Stops	1	Stops	1
294.211	Pseudomonas fluorescens	L321	GCF_001708445.1	PATRIC	Miscanthus giganteus	Interior of surface sterilised leaf tissue	Ireland	2006		0	0	Stops	0	1	0	0	0	0	0	Stops	0	0	1	0	0	Stops
76759.40	Pseudomonas monteilii	TCU-CK1	GCA_009831395.1	PATRIC		soil	Taiwan	2014		0	Stops	0	Stops	1	Stops	1	1	0	0	Stops	1	0	Stops	1	1	1
2.61444e+06	Pseudomonas sp.	LPB260	GCA_013388395.1	PATRIC		soil		2018		0	0	0	0	0	0	0	0	0	0	0	0	0	0	0	0	0
1.51389e+06	Pseudomonas chlororaphis subsp. piscium strain	DSM 21509	GCA_003850345.1	PATRIC	Perca fluviatilis	European perch intestine	Switzerland	2005		Stops	1	Stops	Stops	Stops	1	Stops	Stops	0	0	Stops	Stops	1	Stops	Stops	Stops	Stops
150396	Pseudomonas sp.	MT-1	GCA_000828755.1	PATRIC		the mud recovered from the depth of 11, m	Pacific Ocean			0	0	0	0	0	0	0	0	0	0	0	0	0	0	0	0	0
303.509	Pseudomonas putida	NX-1	GCA_003290365.1	PATRIC		soil	China	2016		0	Stops	1	Stops	0	Stops	Stops	0	0	0	0	1	0	Stops	1	1	0
587851	Pseudomonas chlororaphis subsp. aureofaciens	ChPhzTR36	GCA_003851865.1	PATRIC	Tomato, Solanum lycopersicum	tomato rhizosphere	France			0	1	Stops	Stops	Stops	1	Stops	Stops	0	0	Stops	Stops	1	Stops	Stops	Stops	Stops
319939	Pseudomonas otitidis	MrB4	GCA_011397855.1	PATRIC		Lake Biwa	Japan			1	1	0	0	0	1	1	1	0	0	0	1	1	1	1	1	0
1.53411e+06	Pseudomonas sp.	DR 5-09	GCF_001655595.1	PATRIC	Horseweed, Conyza canadensis	plant root	South Korea	2012		1	Stops	1	Stops	1	1	1	Stops	0	0	1	0	0	Stops	0	Stops	0
198620	Pseudomonas koreensis	P19E3	GCA_003049825.1	PATRIC		Origanum marjorana	Switzerland	2014		1	Stops	1	1	1	1	Stops	1	0	0	Stops	1	1	1	0	1	1
1.03892e+06	Pseudomonas fluorescens	Q8r1-96	GCA_000263695.2	PATRIC	Wheat, Triticum aestivum	roots of wheat grown in an agricultural field near Quincy	United States	1996		0	1	0	1	1	1	0	0	0	0	1	Stops	1	1	0	Stops	Stops
2.65385e+06	Pseudomonas sp.	SCB32	GCA_009189165.1	PATRIC		soil	China	2009		0	Stops	1	Stops	Stops	Stops	1	Stops	0	0	Stops	Stops	1	1	Stops	Stops	1
237609	Pseudomonas alkylphenolica	Neo	GCA_009755645.1	PATRIC		Soil, Residential Rain Drainage Channel	United States	2016		0	Stops	0	Stops	1	Stops	0	1	0	0	Stops	Stops	1	Stops	1	1	1
76758.2	Pseudomonas orientalis	8B	GCA_003852045.1	PATRIC	Triticum sp.	wheat rhizosphere	Iran	2010		1	Stops	0	1	1	1	0	Stops	0	0	1	Stops	0	Stops	0	0	1
2.32087e+06	Pseudomonas sp.	K2W31S-8	GCA_003595175.1	PATRIC		water from karst cave	China	2017		0	0	0	0	0	0	0	0	0	0	0	0	0	0	0	0	0
1.49966e+06	Pseudomonas sp.	DS1	GCA_013403525.1	PATRIC	Dolichoderus sibiricus	Whole body	South Korea	2018		0	0	0	0	0	0	0	0	0	0	0	0	0	0	0	0	0
587754	Pseudomonas chlororaphis	Pb-St2	GCA_003851785.1	PATRIC	Saccharum sp.	sugarcane rhizosphere	Pakistan	2009		Stops	1	Stops	Stops	Stops	1	Stops	Stops	0	0	Stops	Stops	1	Stops	Stops	Stops	Stops
287.102	Pseudomonas aeruginosa	CFSAN084950	GCA_009648875.1	PATRIC		Arugula	United States	2018		1	Stops	0	0	0	1	Stops	1	0	0	0	0	1	0	1	0	0
294.232	Pseudomonas fluorescens	CREA-C16	GCA_001878715.1	PATRIC	Pisum sativum	roots	Italy	2005		0	Stops	1	0	0	Stops	0	0	0	0	Stops	0	0	Stops	0	0	0
287.2	Pseudomonas aeruginosa	F9676	GCF_001077475.1	PATRIC	Rice, Oryza sativa	diseased rice sample	China	2009		1	Stops	0	0	0	1	Stops	1	0	0	0	0	1	0	1	0	0
1.51389e+06	Pseudomonas chlororaphis subsp. Piscium	ToZa7	GCA_003850585.1	PATRIC	Tomato, Solanum lycopersicum	tomato rhizosphere	Greece			Stops	1	Stops	1	Stops	1	Stops	Stops	0	0	Stops	Stops	1	Stops	Stops	Stops	Stops
47878.3	Pseudomonas azotoformans	S4	GCF_001579805.1	PATRIC		soil		2014		0	Stops	Stops	1	1	1	Stops	1	0	0	Stops	1	0	1	0	1	1
198620	Pseudomonas koreensis	D26	GCA_001605965.1	PATRIC		soil	China	2014		0	Stops	0	1	1	1	0	Stops	0	0	Stops	0	0	0	0	0	0
157783	Pseudomonas cremoricolorata	ND07	GCA_000759535.1	PATRIC		Waterfall	Malaysia	2013		0	0	0	0	0	0	0	0	0	0	0	0	0	0	0	0	0
882211	Pseudomonas deceptionensis	L10.10	GCA_001294575.1	PATRIC		soil	Antarctica	2010		0	Stops	Stops	0	0	0	0	0	0	0	0	0	0	0	0	0	0
1.14779e+06	Pseudomonas aeruginosa	PAO1H2O	GCA_000714515.1	PATRIC		water	United States	2011		Ns	Ns	0	0	0	Ns	Ns	Ns	0	0	0	0	Ns	0	Ns	0	0
702116	Pseudomonas arsenicoxydans	ACM1	GCA_004135995.1	PATRIC		Moss rhizosphere	Antarctica	2016		0	Stops	1	0	0	Stops	Stops	0	0	0	0	0	0	Stops	0	0	0
2.5876e+06	Pseudomonas sp.	SWI7	GCA_006351945.1	PATRIC		soil	United States	2018		0	0	0	0	0	0	0	0	0	0	0	0	0	0	0	0	0
76760.2	Pseudomonas rhodesiae	NL2019	GCA_013285305.1	PATRIC		soil	China	2019		0	1	0	1	Stops	1	Stops	0	0	0	Stops	0	0	Stops	0	1	1
33069.2	Pseudomonas viridiflava	CFBP 1590	GCF_900184294.1	PATRIC	Prunus cerasus	diseased cherry tree		1974		0	1	1	0	1	Stops	1	0	0	0	0	0	0	Stops	0	Stops	1
1.49533e+06	Pseudomonas sp.	WCS374	GCA_000698295.1	PATRIC	Potato, Solanum tuberosum					0	0	0	1	Stops	0	1	1	0	0	Stops	0	0	0	0	0	1
930166	Pseudomonas brassicacearum	3Re2-7	GCA_008370715.1	PATRIC	Potato, Solanum tuberosum	endorhiza of potato		2002		0	1	0	1	1	1	0	0	0	0	1	Stops	1	1	0	Stops	Stops
86192.3	Pseudomonas chlororaphis subsp. Aurantiaca	YS05	GCA_013466605.1	PATRIC	Tomato		China	2019		0	1	Stops	Stops	Stops	1	Stops	Stops	0	0	Stops	1	0	Stops	Stops	Stops	Stops
390236	Pseudomonas putida	W619	GCA_000019445.1	PATRIC	Black Cottonwood, Populus balsamifera subsp. Trichocarpa	Black Cottonwood tree				Stops	Stops	0	Stops	1	Stops	0	1	0	0	0	1	0	Stops	1	1	1
2.65424e+06	Pseudomonas sp.	DTU12.1	GCA_009873475.1	PATRIC		leaf-covered soil		2017		0	1	Stops	1	1	1	0	0	0	0	1	0	0	0	0	0	1
47880.8	Pseudomonas fulva	SB1	GCA_002688705.1	PATRIC	Shiraia bambusicola	tabasheer fruting body of fungus on Brachystachyum Keng	China	2017		0	0	0	0	0	0	0	0	0	0	0	0	0	0	0	0	0
303.167	Pseudomonas putida	DLL-E4	GCF_000691565.1	PATRIC		soil	China	2000		1	Stops	0	0	0	Stops	0	1	0	0	0	1	0	0	0	1	0
1.51389e+06	Pseudomonas chlororaphis subsp. piscium	PCL1607	GCA_003850465.1	PATRIC	Persea americana	avocado rhizosphere	Spain			0	1	Stops	1	Stops	1	Stops	Stops	0	0	Stops	Stops	1	Stops	Stops	Stops	Stops
86192.6	Pseudomonas chlororaphis subsp. aurantiaca	JD37	GCA_000761195.1	PATRIC		potato rhizosphere soil	China			Stops	1	Stops	Stops	Stops	1	Stops	Stops	0	0	Stops	Stops	0	Stops	0	Stops	Stops
1.51389e+06	Pseudomonas chlororaphis subsp. piscium	ChPhzTR44	GCA_003850525.1	PATRIC	Tomato, Solanum lycopersicum	tomato rhizosphere	France			Stops	1	Stops	Stops	Stops	1	Stops	Stops	0	0	Stops	Stops	1	Stops	Stops	Stops	Stops
380021	Pseudomonas protegens	H78	GCF_002006545.1	PATRIC		Rape rhizosphere soil	China	2012		Stops	1	Stops	Stops	Stops	1	Stops	Stops	0	0	Stops	Stops	0	Stops	Stops	Stops	Stops
658644	Pseudomonas sp.	R5-89-07	GCA_003851685.1	PATRIC	Triticum sp.	wheat rhizosphere	United States	2007		0	Stops	0	1	Stops	1	1	0	0	0	1	1	0	1	0	1	1
53707.1	Pseudomonas amygdali pv. lachrymans	NM002	GCF_002068145.1	PATRIC	Cucumber, Cucumis sativus		China	1984		0	1	0	0	0	1	1	0	0	0	1	0	0	1	0	0	0
587851	Pseudomonas chlororaphis subsp. Aureofaciens	DSM 6698	GCA_003851905.1	PATRIC		river clay	Netherlands	1936		0	1	Stops	Stops	Stops	1	Stops	Stops	0	0	Stops	Stops	1	Stops	0	Stops	Stops
1.17328e+06	Pseudomonas sp.	R3-52-08	GCA_003851745.1	PATRIC	Triticum sp.	wheat rhizosphere	United States	2008		0	Stops	Stops	1	Stops	1	0	0	0	0	1	1	0	1	0	0	1
587851	Pseudomonas chlororaphis subsp. aureofaciens	ChPhzS24	GCA_003851445.1	PATRIC		bulk soil	France			0	1	Stops	Stops	Stops	1	Stops	Stops	0	0	Stops	Stops	1	Stops	0	Stops	Stops
70775.5	Pseudomonas plecoglossicida	PQLYC4	GCA_013378035.1	PATRIC	Larimichthys crocea	the spleen of cage-farmed large yellow croaker with Visceral white nodules disease at low water temperature	China	2019		0	Stops	0	0	1	Stops	Stops	1	0	0	0	1	0	Stops	1	0	0
86192.2	Pseudomonas chlororaphis subsp. Aurantiaca	PCM 2210	GCA_003851305.1	PATRIC	Beta vulgaris	sugar-beetroot rhizosphere	Poland	1979		Stops	1	Stops	Stops	Stops	1	Stops	Stops	0	0	Stops	Stops	1	Stops	0	Stops	Stops
303.627	Pseudomonas putida	B1	GCA_007833495.1	PATRIC		soil	China	2014		0	Stops	0	Stops	1	Stops	1	1	0	0	0	1	0	Stops	1	1	0
287.935	Pseudomonas aeruginosa	AJ D 2	GCA_004769055.1	PATRIC	Cotton, Gossypium hirsutum	rhizosphere		2017		1	Stops	0	0	0	1	Stops	1	0	0	0	0	1	0	1	0	0
103796	Pseudomonas syringae pv. actinidiae	P220	GCA_003665415.1	PATRIC	Kiwifruit, Actinidia deliciosa	canker of kiwifruit		2018		0	0	Stops	0	1	0	1	0	0	0	0	0	0	1	0	1	1
587753	Pseudomonas chlororaphis	189	GCF_001602135.1	PATRIC		soil	Canada	2008		0	1	Stops	Stops	Stops	1	Stops	Stops	0	0	Stops	Stops	1	Stops	Stops	Stops	Stops
1.65919e+06	Pseudomonas sp.	GR 6-02	GCA_001655615.1	PATRIC	Artemisia princeps	plant root	South Korea	202		0	Stops	1	1	0	Stops	1	0	0	0	0	0	0	1	0	0	0
1.17327e+06	Pseudomonas sp.	R2-37-08W	GCA_003851705.1	PATRIC	Triticum sp.	wheat rhizosphere	United States	2008		0	Stops	Stops	1	Stops	1	0	0	0	0	1	1	0	1	0	0	1
658630	Pseudomonas sp.	CMR5c	GCA_003850545.1	PATRIC	Xanthosoma sagittifolium	red cocoyam rhizosphere	Cameroon	2001		0	1	Stops	Stops	Stops	1	0	0	0	0	1	Stops	1	1	Stops	Stops	Stops
157782	Pseudomonas parafulva	JBCS1880	GCA_003410295.1	PATRIC		soil	South Korea	2013		1	Stops	0	0	0	Stops	1	0	0	0	0	1	1	Stops	1	0	0
303.610	Pseudomonas putida	1290	GCA_005080685.1	PATRIC	Pyrus communis 'Williams'	pear phyllosphere	United States	1985		0	Stops	0	Stops	1	Stops	Stops	1	0	0	Stops	1	0	Stops	0	1	1
587753.10	Pseudomonas chlororaphis	PCL1606	GCF_000963835.1	PATRIC	Avocado, Persea americana	avocado roots	Spain	2013		Stops	1	Stops	1	0	1	Stops	Stops	0	0	Stops	Stops	0	1	0	Stops	0
303.452	Pseudomonas putida strain	E41	GCA_002736125.1	PATRIC	Sida hermaphrodita	Surface sterilized roots of Sida hermaphrodita	Poland	2008		0	Stops	0	0	1	0	1	1	0	0	Stops	1	0	0	0	1	1
86192.3	Pseudomonas chlororaphis subsp. Aurantiaca	B-162	GCA_012029635.1	PATRIC		rhizosphere	Belarus	1978		Stops	1	Stops	Stops	Stops	1	Stops	Stops	0	0	Stops	Stops	1	Stops	Stops	Stops	Stops
198619	Pseudomonas umsongensis	GO16	GCA_008824165.1	PATRIC		soil		2005		Stops	Stops	1	Stops	1	Stops	Stops	0	0	0	1	1	0	Stops	Stops	Stops	1
587754	Pseudomonas chlororaphis	ATCC 17415	GCA_003851145.1	PATRIC		soil	United States			0	1	Stops	Stops	Stops	1	Stops	Stops	0	0	Stops	Stops	1	Stops	Stops	Stops	Stops
158627	Pseudomonas graminis	PgKB30	GCA_013201545.1	PATRIC	Panax ginseng	ginseng seedlings	South Korea	2017		0	0	0	0	0	1	0	0	0	0	0	0	0	0	0	0	1
1.44814e+06	Pseudomonas aeruginosa	YL84	GCA_000524595.1	PATRIC		compost	Malaysia			1	Stops	0	0	0	1	Stops	1	0	0	0	0	1	0	1	0	0
1.03791e+06	Pseudomonas fluorescens	A506	GCA_000262325.2	PATRIC	Pear, Pyrus communis	leaf of a pear tree	United States			0	Stops	0	1	Stops	1	1	1	0	0	Stops	0	0	0	0	0	1
2.70613e+06	Pseudomonas sp.	OIL-1	GCA_010669185.1	PATRIC		seawater	Canada	2017		0	0	0	0	0	0	0	0	0	0	0	0	0	0	0	0	0
303.451	Pseudomonas putida	E46	GCA_002736045.1	PATRIC	Sida hermaphrodita	Surface sterilized roots of Sida hermaphrodita	Poland	2008		0	Stops	0	0	1	0	1	1	0	0	Stops	1	0	Stops	1	1	1
2.0452e+06	Pseudomonas sp.	s211(2017)	GCA_003033885.1	PATRIC		rhizosphere	Tunisia	2012		0	Stops	Stops	0	1	1	0	0	0	0	1	0	0	Stops	0	0	Stops
1.57371e+06	Pseudomonas sp.	R76	GCA_009834565.1	PATRIC	Potato, Solanum tuberosum	rhizosphere soil	Switzerland	2012		0	0	0	1	0	1	0	0	0	0	Stops	0	0	Stops	0	0	1
1.21509e+06	Pseudomonas putida	S12	GCF_000495455.2	PATRIC		soil	Netherlands	1989		0	Stops	0	Stops	1	Stops	0	0	0	0	0	1	0	Stops	1	Stops	1
1.97847e+06	Pseudomonas sp.	AK6U	GCA_002843285.1	PATRIC		Oil contaminated soil	Kuwait	2012		1	Stops	0	0	0	1	Stops	1	0	0	0	0	1	0	1	0	0
103796	Pseudomonas syringae pv. actinidiae	NZ-47	GCF_001913235.1	PATRIC	Actinidia chinensis	leaves	New Zealand	2014		0	0	Stops	0	1	0	1	0	0	0	0	0	0	1	0	1	1
86192.20	Pseudomonas chlororaphis subsp. aurantiaca strain	Q16	GCA_003851345.1	PATRIC	Alfalfa, Medicago sativa	alfalfa rhizosphere	Serbia			0	1	Stops	Stops	Stops	1	Stops	Stops	0	0	Stops	Stops	1	Stops	0	Stops	Stops
46680.5	Pseudomonas nitroreducens	HBP1	GCA_011044415.1	PATRIC		the wastewater				1	Stops	1	Stops	1	Stops	1	0	0	0	Stops	Stops	1	1	Stops	Stops	1
76758.1	Pseudomonas orientalis	R2-66-08W	GCA_003851605.1	PATRIC	Triticum sp.	wheat rhizosphere	United States	2008		0	Stops	0	1	1	1	1	0	0	0	1	Stops	0	1	0	0	1
46677.3	Pseudomonas agarici	NCPPB 2472	GCF_001543125.1	PATRIC	Agaricus bisporus		United Kingdom	1972		0	1	0	1	1	0	1	0	0	0	1	0	1	Stops	0	Stops	Stops
47883.1	Pseudomonas synxantha	30B	GCA_003851465.1	PATRIC	Triticum sp.	wheat rhizosphere	Iran	2010		0	1	0	1	Stops	0	0	1	0	0	Stops	1	0	1	0	0	1
587754	Pseudomonas chlororaphis	TAMOak81	GCA_003850605.1	PATRIC	Quercus sp.	Oak	United States			Stops	1	Stops	Stops	Stops	1	Stops	Stops	0	0	Stops	Stops	1	Stops	Stops	Stops	Stops
303.200	Pseudomonas putida	PC2	GCF_001636055.1	PATRIC	Chinese pistachio, Pistacia chinensis Bunge	seeds	China	2014		0	Stops	1	Stops	0	Stops	Stops	0	0	0	Stops	1	0	Stops	1	1	0
1.0951e+06	Pseudomonas syringae pv. actinidiae	ICMP 18884	GCF_000648735.2	PATRIC	Actinidia deliciosa 'Hayward'		New Zealand	2010		0	0	Stops	0	1	0	1	0	0	0	0	0	0	1	0	1	1
1.12352e+06	Pseudomonas stutzeri	DSM 10701	GCA_000279165.1	PATRIC		anaerobic enrichment of soil with succinate and nitrous oxide				0	0	0	0	0	0	0	0	0	0	0	0	0	0	0	0	0
86192.2	Pseudomonas chlororaphis subsp. Aurantiaca	ARS 38	GCA_009362955.1	PATRIC	Cotton rhizosphere		Pakistan	2011		Stops	1	Stops	Stops	Stops	1	Stops	Stops	0	0	Stops	Stops	1	Stops	Stops	Stops	Stops
300.19	Pseudomonas mendocina	MAE1-K	GCA_002442555.1	PATRIC		freshwater cyanobacteria	South Korea	2017		0	0	0	0	0	0	0	0	1	0	0	0	0	0	0	0	0
47879.4	Pseudomonas corrugata	RM1-1-4	GCF_001708425.1	PATRIC	Brassica napus	greenhouse grown oilseed rape rhizosphere of Sphagnum magellanicum-treated seeds	Austria	2010		0	1	Stops	1	1	1	0	0	0	0	1	0	0	1	0	0	1
129138	Pseudomonas amygdali pv. Morsprunorum	R15244	GCA_002905685.2	PATRIC	Prunus avium	other plant species, were genome sequenced	United Kingdom	1960		0	1	0	0	0	1	1	0	0	0	1	0	0	1	0	0	0
303.682	Pseudomonas putida	TS312	GCA_009938035.1	PATRIC		paper mill		2019		0	Stops	0	Stops	1	Stops	1	1	0	0	Stops	1	0	Stops	1	1	1
587753	Pseudomonas chlororaphis	UFB2	GCF_001023535.1	PATRIC		Soil	United States	2011		Stops	Stops	0	0	0	1	0	0	0	0	Stops	0	1	Stops	Stops	0	0
2.55907e+06	Pseudomonas sp.	S150	GCA_004526365.1	PATRIC		tobacco	China	2017		0	Stops	1	Stops	1	Stops	0	Stops	0	0	1	Stops	0	Stops	0	Stops	Stops
1.14913e+06	Pseudomonas pseudoalcaligenes	KF707	GCA_002355475.1	PATRIC		soil sample	Japan	1983		1	Stops	0	0	1	Stops	1	0	0	0	0	0	1	Stops	0	0	0
317.422	Pseudomonas syringae	inb918	GCA_004006335.1	PATRIC		soil	Philippines	2016		1	Stops	1	Stops	1	1	Stops	Stops	0	0	Stops	Stops	1	Stops	0	Stops	1
294.463	Pseudomonas fluorescens	SIK_W1	GCA_003612935.1	PATRIC		soil	South Korea	2018		0	Stops	Stops	1	1	1	0	0	0	0	Stops	1	0	1	0	1	1
316.445	Pseudomonas stutzeri	KGS-8	GCA_003952685.1	PATRIC		Agriculture waste	Canada	2016		0	0	1	0	0	1	0	0	0	0	1	0	0	Stops	0	1	0
294.160	Pseudomonas fluorescens	FW300-N2E3	GCF_001307155.1	PATRIC		ground water from background well at DOE's FRC site at Oak Ridge	United States	2012		0	Stops	0	Stops	1	1	0	0	0	0	Stops	Stops	0	Stops	0	Stops	Stops
321846	Pseudomonas simiae	WCS417	GCA_000698265.1	PATRIC	Wheat, Triticum aestivum					0	Stops	Stops	Stops	1	1	0	1	0	0	1	1	0	1	0	1	Stops
191390	Pseudomonas palleroniana	MAB3	GCA_002953635.1	PATRIC		Amanita spp.	Portugal	2014		Stops	Stops	Stops	1	1	Stops	0	0	0	0	1	1	0	1	0	1	1
216595	Pseudomonas fluorescens	SBW25	GCA_000009225.1	PATRIC	Sugar beet, Beta vulgaris	field-grown sugar beet				0	Stops	Stops	1	1	1	1	0	0	0	1	Stops	0	1	0	Stops	1
294.201	Pseudomonas fluorescens	KENGFT3	GCA_001602175.1	PATRIC		soil	Canada	2008		0	1	Stops	1	1	1	0	1	0	0	Stops	1	0	1	0	0	1
287.118	Pseudomonas aeruginosa	ACR20	GCA_013467585.1	PATRIC	Sugarcane, Saccharum officinarum		China	2019		1	Stops	0	0	0	1	Stops	1	0	0	0	0	1	0	1	0	0
587754	Pseudomonas chlororaphis	ATCC 17415	GCA_003851145.1	PATRIC		soil	United States			0	1	Stops	Stops	Stops	1	Stops	Stops	0	0	Stops	Stops	1	Stops	Stops	Stops	Stops
930166	Pseudomonas brassicacearum	DF41	GCA_000585995.1	PATRIC	Canola	Canola root tip	Canada	2004		0	0	Stops	0	0	1	Stops	0	0	0	1	0	0	0	0	0	0
244566	Pseudomonas lurida	MYb11	GCA_002966835.1	PATRIC	Caenorhabditis elegans MY316	Rotting apple	Germany			0	Stops	Stops	1	1	1	0	0	0	0	Stops	1	0	1	0	1	1
1.51389e+06	Pseudomonas chlororaphis subsp. piscium	DTR133	GCA_003850425.1	PATRIC	Tomato, Solanum lycopersicum	tomato rhizosphere	France			0	1	Stops	Stops	Stops	1	Stops	Stops	0	0	Stops	Stops	1	Stops	Stops	Stops	Stops
1.32493e+06	Pseudomonas syringae	HS191	GCF_000988395.1	PATRIC	Panicum miliaceum	Diseased vegetative millet	Australia	1969		0	1	0	0	Stops	0	0	0	0	0	0	0	0	1	0	0	0
86192.1	Pseudomonas chlororaphis subsp. aurantiaca strain	M12	GCA_003851165.1	PATRIC	Maize, Zea mays	maize rhizosphere	Serbia			0	1	Stops	Stops	Stops	1	Stops	Stops	0	0	Stops	Stops	1	Stops	Stops	Stops	Stops
1.57372e+06	Pseudomonas sp.	S34	GCA_009866745.1	PATRIC	Potato, Solanum tuberosum	phyllosphere	Switzerland	2012		Stops	0	1	0	0	1	1	0	0	0	0	0	0	Stops	0	1	0
316.503	Pseudomonas stutzeri	PM101005	GCA_009789555.1	PATRIC		particulate matter	South Korea	2019		0	0	0	0	0	0	0	0	0	0	0	0	0	0	0	0	0
2.08305e+06	Pseudomonas sp.	SWI36	GCA_002948105.1	PATRIC		soil	United States	2015		0	Stops	0	Stops	1	Stops	0	0	0	0	0	1	0	Stops	1	1	1
2.00539e+06	Pseudomonas sp.	RU47	GCA_004011755.1	PATRIC		soil	United Kingdom	2007		0	Stops	1	Stops	1	1	1	0	0	0	1	0	0	Stops	0	Stops	0
205919	Pseudomonas syringae	B728a	GCA_000012245.1	PATRIC	Kidney bean, Phaseolus vulgaris	snap bean leaflet	United States			0	0	1	1	Stops	1	1	0	0	0	0	0	0	1	0	0	0
43263.4	Pseudomonas alcaligenes	NEB 585	GCF_001597285.1	PATRIC		water sample Louisiana bayou	United States	1989		0	0	0	0	0	0	0	0	0	0	0	0	0	0	0	0	0
1.39552e+06	Pseudomonas moraviensis	R28-S	GCF_000512275.1	PATRIC		wastewater treatment	United States			0	1	Stops	0	0	1	Stops	0	0	0	0	0	0	Stops	0	0	0
287.291	Pseudomonas aeruginosa	FA-HZ1	GCF_001750705.1	PATRIC		wastewater	China	2015		1	Stops	0	0	0	1	Stops	1	0	0	0	0	1	0	1	0	0
1.4206e+06	Pseudomonas protegens	Cab57	GCA_000828695.1	PATRIC		the field of Hokkaido				Stops	1	Stops	Stops	Stops	1	Stops	0	0	0	Stops	Stops	0	Stops	Stops	Stops	Stops
86192.10	Pseudomonas chlororaphis subsp. aurantiaca strain	StFRB508	GCA_002355875.1	PATRIC	Solanum tuberosum L.		Japan	2009		0	1	Stops	Stops	Stops	1	Stops	Stops	0	0	Stops	Stops	1	Stops	0	Stops	Stops
300.73	Pseudomonas mendocina	NSYSU	GCA_002155165.1	PATRIC		dioxin contaminated soil		2000		0	0	0	0	0	0	0	0	1	0	0	0	0	0	0	0	0
78327.9	Pseudomonas mosselii	PtA1	GCA_002736065.1	PATRIC		plant root rhizosphere	China	2015		0	1	0	1	1	1	1	Stops	0	0	Stops	1	1	1	Stops	1	1
2.59078e+06	Pseudomonas sp.	NIBRBAC000502773	GCA_006517195.1	PATRIC		coal mine soil	South Korea	2018		0	Stops	1	Stops	1	1	0	0	0	0	Stops	1	0	Stops	1	1	Stops
53409.9	Pseudomonas coronafaciens	X-1	GCA_011765175.1	PATRIC	Avena sativa	Infected leaves	South Korea	2019		0	0	0	0	0	0	0	0	0	0	0	0	0	0	0	0	0
1.51389e+06	Pseudomonas chlororaphis subsp. piscium	ZJU60	GCA_003008635.1	PATRIC	Wheat, Triticum aestivum		China	2014		Stops	1	Stops	Stops	Stops	1	Stops	Stops	0	0	Stops	Stops	1	Stops	Stops	Stops	Stops
143813	Pseudomonas sp.	LAB-08	GCA_002356535.1	PATRIC		phenol-feeding chemostat reactor constructed with aquifer soil as the inoculum	Japan	2000		0	Stops	1	1	1	1	0	0	0	0	Stops	Stops	0	Stops	0	0	0
287.104	Pseudomonas aeruginosa	YB01	GCA_009867055.1	PATRIC	Common tobacco, Nicotiana tabacum			2017		1	Stops	0	0	0	1	1	1	0	0	0	0	1	1	1	0	0
76758.1	Pseudomonas orientalis	F9	GCA_002934065.1	PATRIC		apple blossom	Switzerland	2014		0	Stops	Stops	1	1	1	0	0	0	0	1	Stops	0	Stops	0	0	1
658632	Pseudomonas sp.	R11-23-07	GCA_003852295.1	PATRIC	Triticum sp.	wheat rhizosphere	United States	2007		0	1	Stops	1	1	1	0	0	0	0	Stops	1	0	1	0	0	0
287.446	Pseudomonas aeruginosa	Ocean-1155	GCA_002237405.1	PATRIC		Open Ocean		2003		1	Stops	0	0	0	1	1	1	0	0	0	0	1	0	1	0	0
1.17329e+06	Pseudomonas sp.	R4-39-08	GCA_003852275.1	PATRIC	Triticum sp.	wheat rhizosphere	United States	2008		0	Stops	0	1	Stops	1	0	0	0	0	Stops	1	0	Stops	0	0	1
47878.3	Pseudomonas azotoformans	P45A	GCA_006547025.1	PATRIC		Soil samples from resarch farm	Canada	2018		0	Stops	1	Stops	1	1	0	0	0	0	1	1	0	1	0	1	Stops
103796	Pseudomonas syringae pv. actinidiae	CRAFRU 14.08	GCF_002024305.1	PATRIC	Chinese gooseberry, Actinidia deliciosa		Portugal	2010		0	0	Stops	0	1	0	1	0	0	0	0	0	0	1	0	1	1
294.836	Pseudomonas fluorescens	MPDS	GCA_013283895.1	PATRIC		soil	China	2018		0	Stops	Stops	0	1	1	0	0	0	0	Stops	0	0	Stops	0	0	Stops
1.33869e+06	Pseudomonas sp.	JY-Q	GCF_001655295.1	PATRIC		TWE(tobacco waste extract)	China	2010		0	Stops	0	Stops	1	Stops	1	0	0	0	0	1	0	Stops	1	1	1
287.446	Pseudomonas aeruginosa	L10	GCA_002223805.1	PATRIC		Halobiotic reed	China	2014		1	Stops	0	0	0	1	1	1	0	0	0	0	1	0	1	0	0
76758.1	Pseudomonas orientalis	L1-3-08	GCA_003851585.1	PATRIC	Triticum sp.	wheat rhizosphere	United States	2008		0	1	0	1	1	1	0	0	0	0	0	Stops	0	0	0	0	1
930166	Pseudomonas brassicacearum	LBUM300	GCA_001449085.1	PATRIC		soil	Canada	2005		0	1	0	1	1	1	0	0	0	0	1	Stops	1	1	0	Stops	Stops
534086	Pseudomonas citronellolis	SJTE-3	GCF_001654435.1	PATRIC		Sludge	China	2015		1	Stops	0	0	1	1	0	1	0	0	0	1	1	1	1	1	0
287.103	Pseudomonas aeruginosa	KRP1	GCA_009676885.1	PATRIC		methanogenic sludge from a potato processing plant	Belgium			1	Stops	0	0	0	1	Stops	1	0	0	0	0	1	0	1	0	0
287.266	Pseudomonas aeruginosa	N17-1	GCF_001606045.1	PATRIC		soil	China	2013		1	Stops	0	0	0	1	Stops	1	0	0	0	0	1	0	1	0	0
78327.8	Pseudomonas mosselii	BS011	GCA_002309555.1	PATRIC		rhizosphere soil around rice plants	China	2013		0	1	0	1	1	1	1	Stops	0	0	Stops	1	1	1	1	1	1
1.17328e+06	Pseudomonas sp.	R2-60-08W	GCA_003852335.1	PATRIC	Triticum sp.	wheat rhizosphere	United States	2008		0	Stops	Stops	1	1	1	0	0	0	0	1	1	0	1	0	0	1
2.6649e+06	Pseudomonas sp.	CFSAN084952	GCA_009648855.1	PATRIC		Arugula	United States	2018		0	Stops	0	1	Stops	1	1	1	0	0	Stops	0	0	0	0	0	1
587851	Pseudomonas chlororaphis subsp. Aureofaciens	ChPhzS23	GCA_003851425.1	PATRIC		bulk soil	France			0	1	Stops	Stops	Stops	1	Stops	Stops	0	0	Stops	Stops	1	Stops	Stops	Stops	Stops
1.91699e+06	Pseudomonas sp.	DRA525	GCF_001908395.1	PATRIC		mercury contaminated soil	Mozambique	2011		1	1	0	Stops	0	1	1	1	0	0	0	1	0	0	1	1	0
2.08305e+06	Pseudomonas sp.	SWI44	GCA_002947915.1	PATRIC		soil	United States	2016		0	Stops	0	0	0	Stops	0	0	0	0	0	1	0	Stops	1	1	0
1.12498e+06	Pseudomonas protegens	CHA0	GCA_000397205.1	PATRIC		the roots of tobacco	Switzerland	1983		Stops	1	Stops	Stops	Stops	1	Stops	Stops	0	0	Stops	Stops	0	Stops	Stops	Stops	Stops
1.93053e+06	Pseudomonas sp.	CC6-YY-74	GCF_002025205.1	PATRIC		Arctic Ocean sediment		2014		0	0	0	0	0	0	0	0	0	0	0	0	0	0	0	0	0
587851	Pseudomonas chlororaphis subsp. aureofaciens	ChPhzTR39	GCA_003851925.1	PATRIC	Tomato, Solanum lycopersicum	tomato rhizosphere	France			0	1	Stops	Stops	Stops	1	Stops	Stops	0	0	Stops	Stops	0	Stops	Stops	Stops	Stops
237609	Pseudomonas alkylphenolia	KL28	GCA_000746525.1	PATRIC		soil	South Korea	2002		1	Stops	0	Stops	1	Stops	0	1	0	0	Stops	Stops	1	Stops	1	Stops	1
104088	Pseudomonas frederiksbergensis	ERGS4:02	GCF_001874645.1	PATRIC		glacial stream	India	2015		0	Stops	0	Stops	1	1	0	0	0	0	Stops	1	0	Stops	0	0	Stops
95301.3	Pseudomonas multiresinivorans	populi	GCA_012971725.1	PATRIC		Populus rhizosphere soil	United States	2018		1	1	1	1	1	1	1	1	0	0	1	1	1	1	1	Stops	1
2.21906e+06	Pseudomonas sp.	LG1E9	GCA_003290225.1	PATRIC		water	Germany	2016		0	Stops	Stops	1	1	1	0	1	0	0	Stops	1	0	1	0	1	1
303.447	Pseudomonas putida	KF715	GCA_002356095.1	PATRIC		soil sample	Japan	1983		0	Stops	0	Stops	1	Stops	1	1	0	0	0	1	0	Stops	1	1	0
294.402	Pseudomonas fluorescens	MS82	GCA_003055645.1	PATRIC		rhizosphere of a soybean plant	United States	2013		0	Stops	1	Stops	1	1	0	Stops	0	0	1	Stops	0	Stops	Stops	Stops	0
2.60483e+06	Pseudomonas sp.	PE08	GCA_008807375.1	PATRIC		Soil containing e-waste	India	2016		1	0	0	0	0	1	0	1	0	0	0	1	1	0	0	1	0
104087	Pseudomonas frederiksbergensis	KNU-15	GCA_002355315.1	PATRIC		soil	South Korea	2016		0	Stops	1	Stops	0	Stops	Stops	0	0	0	0	0	0	1	0	0	0
287.297	Pseudomonas aeruginosa	B10W	GCF_001874465.1	PATRIC		wastewater	United States	2008		1	Stops	0	0	0	1	1	1	0	0	0	0	1	0	1	0	0
658629	Pseudomonas sp.	CMR12a	GCA_003850565.1	PATRIC	Xanthosoma sagittifolium	red cocoyam rhizosphere	Cameroon	2001		0	1	Stops	Stops	Stops	1	Stops	0	0	0	Stops	Stops	0	1	0	Stops	Stops
587852	Pseudomonas chlororaphis subsp. Aureofaciens	P2	GCA_003851365.1	PATRIC	Potato, Solanum tuberosum	potato roots	Algeria			0	1	Stops	Stops	Stops	1	Stops	Stops	0	0	Stops	Stops	0	Stops	Stops	Stops	Stops
587754	Pseudomonas chlororaphis	R47	GCA_009834495.1	PATRIC	Potato, Solanum tuberosum	rhizosphere soil	Switzerland	2012		0	1	Stops	Stops	Stops	1	Stops	Stops	0	0	Stops	Stops	0	Stops	Stops	Stops	Stops
1.7555e+06	Pseudomonas sp.	soil	GCA_003626975.1	PATRIC	bacteria	Heilongjiang Province	China	2018		1	Stops	0	0	0	0	0	0	0	0	0	0	1	Stops	0	0	0
2.08305e+06	Pseudomonas sp.	LG1D9	GCA_002949995.1	PATRIC		freshwater	Germany	2016		0	1	Stops	1	1	1	0	0	0	0	1	0	0	0	0	0	1
323.34	Pseudomonas syringae	B13-200	GCA_002966555.1	PATRIC	Solanum lycopersicum cv. Brillante		Canada	2013		Stops	Stops	Stops	0	0	Stops	1	0	0	0	0	1	1	1	0	Stops	0
1.51389e+06	Pseudomonas chlororaphis subsp. piscium	PCL1391	GCA_003850445.1	PATRIC	Tomato, Solanum lycopersicum	tomato rhizosphere	Spain			0	1	Stops	Stops	Stops	1	Stops	Stops	0	0	Stops	Stops	1	Stops	Stops	Stops	Stops
1.93124e+06	Pseudomonas sp.	S-6-2	GCA_002056295.1	PATRIC	sediment	petroleum polluted river	China	2004		0	0	0	0	0	0	0	0	0	0	0	0	0	0	0	0	0
86192.1	Pseudomonas chlororaphis subsp. aurantiaca	449	GCA_003851205.1	PATRIC	Maize, Zea mays	maize rhizosphere	Ukraine			Stops	1	Stops	Stops	Stops	1	Stops	Stops	0	0	Stops	Stops	1	Stops	0	Stops	Stops
2.04959e+06	Pseudomonas sp.	HLS-6	GCA_002753995.1	PATRIC		water	China	2017		0	0	0	0	0	0	0	0	0	0	0	0	0	0	0	0	0
47883.1	Pseudomonas synxantha	28887	GCA_003851495.1	PATRIC	Triticum sp.	wheat rhizosphere	United States			0	1	Stops	1	1	0	0	1	0	0	Stops	0	0	1	0	1	1
2.21306e+06	Pseudomonas sp.	R2A2	GCA_003205815.1	PATRIC		groundwater	Taiwan	2016		0	0	0	0	0	0	0	0	0	1	0	0	0	0	0	0	0
316.377	Pseudomonas stutzeri	SGAir0442	GCA_003047145.1	PATRIC		air	Singapore	2015		0	0	0	0	0	0	0	0	0	1	0	0	0	0	0	0	0
300.43	Pseudomonas mendocina	NEB698	GCA_003008615.1	PATRIC		soil isolate	United States	1990		0	0	0	0	0	0	0	0	Stops	0	0	0	Stops	0	0	0	0
303.410	Pseudomonas putida		GCF_002025705.1	PATRIC	Maize, Zea mays	root	United States	2012		Stops	1	1	Stops	1	0	0	1	0	0	0	1	1	Stops	1	1	0
96901.3	Pseudomonas synxantha	BG33R	GCA_000263715.2	PATRIC	Peach, Prunus persica	the rhizosphere of a peach tree	United States			0	1	Stops	Stops	1	0	0	0	0	0	Stops	0	0	1	0	1	Stops
47883.2	Pseudomonas synxantha	R6-28-08	GCA_003851555.1	PATRIC	Triticum sp.	wheat rhizosphere	United States	2008		0	1	Stops	1	1	0	0	0	0	0	Stops	0	0	0	0	0	1
380021	Pseudomonas protegens	UCT	GCA_001874665.1	PATRIC		Contaminated site (chlorinated hydrocarbon)	Czech Republic	2003		Stops	1	Stops	1	1	1	Stops	Stops	0	0	Stops	Stops	0	1	Stops	Stops	1
76761.2	Pseudomonas veronii	R02	GCA_002028325.1	PATRIC	Potato, Solanum tuberosum	rhizosphere soil	Switzerland	2012		0	1	Stops	1	1	1	0	0	0	0	1	0	0	1	0	0	Stops
1.35473e+06	Pseudomonas sp.	S58	GCA_009818265.1	PATRIC		tobacco rhizosphere	China	2017		0	Stops	0	1	1	1	Stops	0	0	0	1	Stops	0	Stops	0	Stops	Stops
192088	Pseudomonas syringae pv. atrofaciens	Triticum aestivum (Aestivum Group)	GCA_003047185.1	PATRIC	Bread wheat, Triticum aestivum	Wheat (Triticum aestivum)	New Zealand	1968		0	0	1	0	0	1	1	0	0	0	0	0	0	0	0	1	0
47878.2	Pseudomonas azotoformans	F77	GCF_002007785.1	PATRIC		debris flow	China	2014		0	Stops	Stops	1	Stops	1	1	0	0	0	1	1	0	1	0	1	1
75588.1	Pseudomonas libanensis	DMSP-1	GCA_003952245.1	PATRIC		seawater	Norway	2017		0	Stops	0	1	Stops	1	0	1	0	0	Stops	0	0	0	0	0	1
1.32493e+06	Pseudomonas syringae pv. Syringae	B301D	GCF_000988485.1	PATRIC	Pear, Pyrus communis	Diseased Flower	United Kingdom	1959		0	0	1	0	Stops	1	0	0	0	0	0	0	0	0	0	0	0
1.73623e+06	Pseudomonas sp.	Leaf58	GCA_003627215.1	PATRIC	Thale cress, Arabidopsis thaliana	phyllosphere	Switzerland	2013		1	Stops	0	0	0	Stops	0	1	0	0	0	1	0	Stops	1	0	0
1.57371e+06	Pseudomonas sp.	S04	GCA_009834545.1	PATRIC	Potato, Solanum tuberosum	phyllosphere	Switzerland	2012		Stops	Stops	Stops	Stops	Stops	1	Stops	0	0	0	1	1	0	1	0	1	Stops
294.202	Pseudomonas fluorescens	LBUM636	GCF_001612705.1	PATRIC		soil	Canada	2005		0	Stops	0	1	1	1	0	0	0	0	1	1	1	1	0	1	Stops
316.97	Pseudomonas stutzeri	19SMN4	GCF_000661915.1	PATRIC		marine sediment	Spain	1988		0	0	0	0	0	0	0	0	0	0	0	0	0	0	0	0	0
303.508	Pseudomonas putida	PICP2	GCA_003263425.1	PATRIC		rhizosphere soil	Spain	1998		0	Stops	0	0	0	Stops	0	1	0	0	0	1	0	0	1	1	0
294.712	Pseudomonas fluorescens	DR133	GCA_010668965.1	PATRIC		Rhizosphere of Soybean		2018		0	Stops	Stops	0	1	1	0	0	0	0	1	0	1	Stops	0	0	0
1513890.10	Pseudomonas chlororaphis subsp. piscium strain	SLPH10	GCA_003850405.1	PATRIC		take-all decline soil	Netherlands			0	1	Stops	Stops	Stops	1	Stops	Stops	0	0	Stops	Stops	1	Stops	Stops	Stops	Stops
1.29514e+06	Pseudomonas veronii	1YdBTEX2	GCA_900092355.1	PATRIC		the former army airforce base HradÔøΩany (Czech Republic), a well-known site contaminated with petroleum hydrocarbons (Brennerova et al)				0	1	Stops	1	1	0	0	1	0	0	1	0	1	1	0	0	Stops
2.20136e+06	Pseudomonas sp.	44196	GCA_003151075.1	PATRIC		soil	Canada	1980		0	Stops	1	Stops	0	Stops	0	0	0	0	0	0	0	1	0	0	Stops
587851.10	Pseudomonas chlororaphis subsp. aureofaciens	66	GCA_003851405.1	PATRIC	Alfalfa, Medicago sativa	alfalfa rhizosphere	Uzbekistan			Stops	1	Stops	Stops	Stops	1	Stops	Stops	0	0	Stops	Stops	1	Stops	Stops	Stops	Stops
103796	Pseudomonas syringae pv. actinidiae	ICMP 20586	GCF_001913215.1	PATRIC	Kiwifruit, Actinidia deliciosa	kiwifruit orchard	New Zealand	2014		0	0	Stops	0	1	0	1	0	0	0	0	0	0	1	0	1	1
316.376	Pseudomonas stutzeri	1W1-1A	GCA_003008495.1	PATRIC		oil reservoir	China	2010		0	0	0	0	0	0	0	0	0	0	0	0	0	0	0	0	0
380022	Pseudomonas protegens	FD6	GCA_003363755.1	PATRIC		rhizosphere	China	2009		0	1	1	Stops	Stops	1	Stops	Stops	0	0	Stops	Stops	0	Stops	0	Stops	0
253237	Pseudomonas sp.	phDV1	GCA_003408635.1	PATRIC		petroleum-contaminated soi	Denmark	2002		0	0	0	0	0	0	0	0	Stops	0	0	0	0	0	0	0	0
316.77	Pseudomonas stutzeri	28a24	GCA_000590475.1	PATRIC		Soil	Israel	2002		0	0	0	0	0	0	0	0	0	0	0	0	0	0	0	0	0
216142	Pseudomonas rhizosphaerae	DSM 16299	GCA_000761155.1	PATRIC		Rhizospheric soil of grasses	Spain	2003		0	Stops	0	0	0	1	0	0	0	0	0	1	0	Stops	Stops	Stops	0
294.224	Pseudomonas fluorescens	Pt14	GCF_001747385.1	PATRIC		Rhizosphere soil	India	2001		0	Stops	0	1	Stops	1	1	1	0	0	Stops	0	0	0	0	0	1
1.03792e+06	Pseudomonas chlororaphis	O6	GCA_000264555.1	PATRIC		the soil	United States			0	1	Stops	Stops	Stops	1	Stops	Stops	0	0	Stops	Stops	1	Stops	Stops	Stops	Stops
1.57371e+06	Pseudomonas sp.	R84	GCA_009834515.1	PATRIC	Potato, Solanum tuberosum	rhizosphere soil	Switzerland	2012		1	1	1	Stops	1	Stops	1	0	0	0	Stops	Stops	0	Stops	0	0	Stops
1.58334e+06	Pseudomonas cerasi	Sour cherry (Prunus cerasus) symptomatic leaf	GCF_900074915.1	PATRIC	Prunus cerasus (sour cherry)	Sour cherry (Prunus cerasus) symptomatic leaf		2007		1	1	0	0	Stops	1	Stops	0	0	0	0	0	0	1	0	0	0
294.711	Pseudomonas fluorescens	DR397	GCA_010448615.1	PATRIC		Rhizosphere of Soybean		2018		0	Stops	1	Stops	Stops	1	0	Stops	0	0	1	Stops	0	Stops	Stops	Stops	Stops
294.840	Pseudomonas fluorescens	W-6	GCA_013401475.1	PATRIC		Napahai Plateau Wetland	China	2010		0	Stops	1	1	1	Stops	0	0	0	0	1	0	0	Stops	0	1	1
321.123	Pseudomonas syringae pv. Syringae	Pss9097	GCA_002905815.2	PATRIC	Prunus sp.	other plant species, were genome sequenced	United Kingdom	2010		0	0	1	1	Stops	1	1	0	0	0	0	0	0	1	0	0	0
294.454	Pseudomonas fluorescens	Pf275	GCA_003410335.1	PATRIC		soil	South Korea	2016		0	Stops	Stops	0	1	1	0	0	0	0	1	0	1	Stops	0	0	0
1.57372e+06	Pseudomonas sp.	S49	GCA_009866785.1	PATRIC	Potato, Solanum tuberosum	phyllosphere	Switzerland	2012		0	Stops	1	0	1	1	1	0	0	0	1	0	0	Stops	0	Stops	0
294.203	Pseudomonas fluorescens	FW300-N2E2	GCF_001623525.1	PATRIC		ground water from background well	United States	2012		0	Stops	0	1	1	1	0	0	0	0	1	0	0	Stops	0	0	Stops
316.375	Pseudomonas stutzeri	DW2-1	GCA_003001655.1	PATRIC		oil reservoir of XinJiang oil-field	China	2017		0	0	0	0	0	0	0	0	0	0	0	0	0	0	0	0	0
198619	Pseudomonas umsongensis	CY-1	GCA_012647205.1	PATRIC		soil	China	2019		Stops	Stops	1	Stops	1	Stops	Stops	0	0	0	1	1	0	Stops	0	Stops	1
294.127	Pseudomonas fluorescens	PCL1751	GCF_000934565.1	PATRIC	Tomato, Solanum lycopersicum	soil	Uzbekistan	2005		1	Stops	Stops	1	1	1	0	1	0	0	1	1	0	1	0	1	1
287.104	Pseudomonas aeruginosa	RD1-3	GCA_009911735.1	PATRIC		landfill	China	2018		1	Stops	0	0	0	1	Stops	1	0	0	0	0	1	0	1	0	0
103796	Pseudomonas syringae pv. Actinidiae	CRAFRU 12.29	GCF_002024285.1	PATRIC	Chinese gooseberry, Actinidia deliciosa		Italy	2011		0	0	Stops	0	1	0	1	0	0	0	0	0	0	1	0	1	1
2.12607e+06	Pseudomonas sp.	LBUM920	GCA_003852315.1	PATRIC	Picea glauca	white spruce rhizosphere	Canada			0	1	Stops	0	1	1	1	Stops	0	0	1	0	0	Stops	Stops	Stops	Stops
76759.3	Pseudomonas monteilii	B5	GCA_003671975.1	PATRIC		soil	China	2014		0	Stops	0	Stops	1	Stops	1	1	0	0	Stops	1	0	Stops	1	1	1
303.650	Pseudomonas putida	W5	GCA_009883635.1	PATRIC	Alfalfa, Medicago sativa	alfalfa plant root nodules	Canada	2016		Stops	Stops	0	Stops	1	Stops	Stops	1	0	0	1	1	0	Stops	0	1	1
46257.8	Pseudomonas avellanae	R2leaf	GCA_002905795.2	PATRIC	Prunus avium	other plant species, were genome sequenced	United Kingdom	2014		0	0	Stops	0	1	0	1	0	0	0	Stops	0	0	1	1	Stops	1
86192.2	Pseudomonas chlororaphis subsp. aurantiaca	464	GCA_003851805.1	PATRIC	Beta vulgaris	beet rhizosphere	Ukraine			Stops	1	Stops	Stops	Stops	1	Stops	Stops	0	0	Stops	Stops	1	Stops	0	Stops	Stops
1.98117e+06	Pseudomonas sp.	M30-35	GCA_002163625.1	PATRIC		soil	China	2015		0	0	0	0	0	0	0	0	0	0	0	0	0	0	0	0	0
1.03892e+06	Pseudomonas fluorescens	SS101	GCA_000263675.2	PATRIC	Wheat, Triticum aestivum	rhizosphere of wheat grown in soil collected from a polder near Bergen op Zoom	Netherlands			0	Stops	0	1	Stops	1	0	0	0	0	Stops	0	0	Stops	0	1	1
2.08306e+06	Pseudomonas sp.	LH1G9	GCA_002949975.1	PATRIC		estuary	Hungary	2016		0	1	Stops	1	1	1	0	0	0	0	1	0	1	1	0	0	Stops
53408.5	Pseudomonas citronellolis	P3B5	GCF_001586155.1	PATRIC	basil	phyllosphere	Switzerland	2015		1	Stops	0	0	1	1	0	1	0	0	0	1	1	1	1	1	0
294.831	Pseudomonas fluorescens	G7	GCA_012974785.1	PATRIC		soil	China	2016		1	0	1	0	1	Stops	0	0	0	0	Stops	0	0	Stops	0	Stops	0
1.51389e+06	Pseudomonas chlororaphis subsp. Piscium	ChPhzS135	GCA_003850485.1	PATRIC		bulk soil	France			0	1	Stops	Stops	Stops	1	Stops	Stops	0	0	Stops	Stops	1	Stops	Stops	Stops	Stops
1.57372e+06	Pseudomonas sp.	S35	GCA_009866765.1	PATRIC	Potato, Solanum tuberosum	phyllosphere	Switzerland	2012		0	Stops	Stops	1	1	1	Stops	0	0	0	Stops	0	0	1	1	0	0
205922	Pseudomonas fluorescens	Pf0-1	GCA_000012445.1	PATRIC		agricultural loam (sand, clay, and organic matter) soil		1988		0	Stops	1	Stops	1	1	0	Stops	0	0	1	Stops	0	Stops	0	Stops	0
294.212	Pseudomonas fluorescens	L111	GCF_001708465.1	PATRIC	Miscanthus giganteus	Interior of surface sterilised leaf tissue	Ireland	2006		0	0	Stops	0	1	0	0	0	0	0	Stops	0	0	1	0	0	Stops
2.06757e+06	Pseudomonas sp.	NC02	GCA_002874965.1	PATRIC		soil	United States	2015		0	Stops	1	1	1	1	1	0	0	0	1	1	1	1	0	1	Stops
587852	Pseudomonas chlororaphis subsp. aureofaciens	C50	GCA_003851385.1	PATRIC	Maize, Zea mays	maize rhizosphere	Serbia			0	1	Stops	Stops	Stops	1	Stops	Stops	0	0	Stops	Stops	1	Stops	Stops	Stops	Stops
312307	Pseudomonas entomophila	2014	GCA_003940785.1	PATRIC		soil	China	2017		0	Stops	0	0	1	Stops	Stops	1	0	0	Stops	1	0	Stops	0	1	1
294.161	Pseudomonas fluorescens	FW300-N2C3	GCA_001307275.1	PATRIC		ground water from background well at DOE's FRC site at Oak Ridge	United States	2012		0	1	Stops	1	1	1	0	0	0	0	1	0	0	1	0	1	1
312307	Pseudomonas entomophila	1257	GCA_003940825.1	PATRIC		soil	China	2017		0	Stops	1	0	0	Stops	Stops	1	0	0	0	1	0	0	0	1	0
316.502	Pseudomonas stutzeri strain	XL272	GCA_009740185.1	PATRIC		cucumber rhizosphere	China	2018		0	0	0	0	0	0	0	0	0	Stops	0	0	0	0	0	0	0
2.08305e+06	Pseudomonas sp.	SWI6	GCA_002947975.1	PATRIC		soil	United States	2017		0	Stops	0	0	0	Stops	0	0	0	0	0	1	0	Stops	1	1	0
86192.2	Pseudomonas chlororaphis subsp. Aurantiaca	CW2	GCA_003851225.1	PATRIC	Raphanus sativus	radish rhizosphere	Germany			0	1	Stops	Stops	Stops	1	Stops	Stops	0	0	Stops	Stops	1	Stops	Stops	Stops	Stops
69328.3	Pseudomonas sp.	VLB120	GCA_000494915.1	PATRIC		soil				0	Stops	0	0	0	Stops	0	0	0	0	0	1	0	Stops	1	1	0
587753	Pseudomonas chlororaphis	Lzh-T5	GCA_002844145.1	PATRIC		soil	China	2015		0	1	Stops	Stops	Stops	1	Stops	Stops	0	0	Stops	Stops	0	Stops	Stops	Stops	Stops
587754	Pseudomonas chlororaphis	B25	GCA_003851985.1	PATRIC	Trifolium sp.	white and red clover	Serbia			Stops	1	0	Stops	1	1	Stops	Stops	0	0	Stops	Stops	1	Stops	0	Stops	Stops
1.26235e+06	Pseudomonas syringae	SM	GCA_000412165.1	PATRIC	Wheat, Triticum aestivum	leaf	United States			0	0	0	0	0	0	1	0	0	0	0	0	0	0	0	0	0
2.49885e+06	Pseudomonas sp.	MPC6	GCA_006094435.1	PATRIC		Antarctic soil	Antarctica	2017		Stops	Stops	1	Stops	1	1	Stops	0	0	0	Stops	Stops	1	1	0	Stops	1
									Present	44	92	50	79	120	179	71	62	2	4	66	77	95	83	58	71	84
									Abesnt	220	63	142	121	101	68	140	168	294	295	118	136	203	84	189	133	126
									Stops	35	144	108	100	79	52	88	69	4	1	116	87	1	133	52	96	90
									Contig	0	0	0	0	0	0	0	0	0	0	0	0	0	0	0	0	0
									Ns	1	1	0	0	0	1	1	1	0	0	0	0	1	0	1	0	0
									Total	300	300	300	300	300	300	300	300	300	300	300	300	300	300	300	300	300

## Sheet: Negative validation
			modA reference sequences
Genome ID	Genome ID	Species and strain	P. aeruginosa PAO1	P. chlororaphis ZJU60	P. frederiksbergensis KNU15	P. oritentalis F9	P. fluorescens LBUM636	P. syringae inb918	P. syringae Ps25	P. putida DLL E4	P. mendocina NSYSU	P. stutzeri A1501	P. brassicacearum S1	P. putida KF715	P. pseudoalcaligenes KF707	P. denitrificans BG1	P. parafulva CRS01 1	P. entomophila 2014	P. fluorescens SS101		PRESENT	PARTIAL	ABSENT
	P. aeruginosa human isolates
287.116	287.986	Pseudomonas aeruginosa C79	PRESENT																		1	0	0
287.117	287.121	Pseudomonas aeruginosa 401853	PRESENT																		1	0	0
287.112	287.892	Pseudomonas aeruginosa PA-VAP-3	PRESENT																		1	0	0
287.116	287.892	Pseudomonas aeruginosa PA-VAP-2	PRESENT																		1	0	0
287.116	287.116	Pseudomonas aeruginosa DVT413	PRESENT																		1	0	0
287.266	287.117	Pseudomonas aeruginosa PABCH05	PRESENT																		1	0	0
1.34085e+06	287.648	Pseudomonas aeruginosa PABL017	PRESENT																		1	0	0
287.709	287.71	Pseudomonas aeruginosa Not applicable	PRESENT																		1	0	0
287.256	287.117	Pseudomonas aeruginosa SE5458	PRESENT																		1	0	0
287.596	287.988	Pseudomonas aeruginosa GIMC5001:PAT-23	PRESENT																		1	0	0
287.907	1.09379e+06	Pseudomonas aeruginosa DK2	PRESENT																		1	0	0
287.805	287.709	Pseudomonas aeruginosa H25883	PRESENT																		1	0	0
287.405	287.387	Pseudomonas aeruginosa PA_154197	PRESENT																		1	0	0
287.71	287.638	Pseudomonas aeruginosa Y71	PRESENT																		1	0	0
287.985	287.116	Pseudomonas aeruginosa PABCH46	PRESENT																		1	0	0
287.102	287.12	Pseudomonas aeruginosa GIMC5034:PA52Ts32	PRESENT																		1	0	0
1.35236e+06	287.106	Pseudomonas aeruginosa PcyII-29	PRESENT																		1	0	0
287.255	287.116	Pseudomonas aeruginosa DVT429	PRESENT																		1	0	0
287.257	287.805	Pseudomonas aeruginosa NCTC13715	PRESENT																		1	0	0
287.892	287.805	Pseudomonas aeruginosa paerg003	PRESENT																		1	0	0
287.985	287.709	Pseudomonas aeruginosa H26023	PRESENT																		1	0	0
287.255	287.632	Pseudomonas aeruginosa ATCC 27853	PRESENT																		1	0	0
287.409	287.9850	Pseudomonas aeruginosa 1705-19119	PRESENT																		1	0	0
287.774	287.256	Pseudomonas aeruginosa	PRESENT																		1	0	0
287.258	287.29	Pseudomonas aeruginosa PA_D22	PRESENT																		1	0	0
208963	287.255	Pseudomonas aeruginosa	PRESENT																		1	0	0
287.116	287.709	Pseudomonas aeruginosa SP4528	PRESENT																		1	0	0
287.258	287.116	Pseudomonas aeruginosa DVT410	PRESENT																		1	0	0
287.985	287.2580	Pseudomonas aeruginosa IOMTU 133	PRESENT																		1	0	0
1.35686e+06	287.774	Pseudomonas aeruginosa SP2230	PRESENT																		1	0	0
287.774	287.457	Pseudomonas aeruginosa 12939	PRESENT																		1	0	0
287.804	287.118	Pseudomonas aeruginosa P16PBS	PRESENT																		1	0	0
287.116	287.116	Pseudomonas aeruginosa PABCH13	PRESENT																		1	0	0
287.121	287.892	Pseudomonas aeruginosa PA-VAP-4	PRESENT																		1	0	0
287.1	287.255	Pseudomonas aeruginosa	PRESENT																		1	0	0
287.409	287.892	Pseudomonas aeruginosa 1334/14	PRESENT																		1	0	0
287.29	287.985	Pseudomonas aeruginosa 60503	PRESENT																		1	0	0
287.709	287.117	Pseudomonas aeruginosa SE5443	PRESENT																		1	0	0
287.117	287.446	Pseudomonas aeruginosa PA83	PRESENT																		1	0	0
287.116	287.637	Pseudomonas aeruginosa Y31	PRESENT																		1	0	0
287.805	287.409	Pseudomonas aeruginosa	PRESENT																		1	0	0
287.892	287.257	Pseudomonas aeruginosa F9670	PRESENT																		1	0	0
287.118	287.648	Pseudomonas aeruginosa 24Pae112	PRESENT																		1	0	0
287.255	287.131	Pseudomonas aeruginosa FRD1	PRESENT																		1	0	0
287.962	1.08946e+06	Pseudomonas aeruginosa NCGM2.S1	PRESENT																		1	0	0
287.117	287.596	Pseudomonas aeruginosa CCUG 70744	PRESENT																		1	0	0
287.709	287.6480	Pseudomonas aeruginosa PABL012	PRESENT																		1	0	0
287.29	287.805	Pseudomonas aeruginosa paerg012	PRESENT																		1	0	0
287.118	287.985	Pseudomonas aeruginosa	PRESENT																		1	0	0
287.117	287.106	Pseudomonas aeruginosa C7-25	PRESENT																		1	0	0
287.409	287.291	Pseudomonas aeruginosa PA_D21	PRESENT																		1	0	0
287.117	287.2970	Pseudomonas aeruginosa PA7790	PRESENT																		1	0	0
287.116	287.116	Pseudomonas aeruginosa PABCH09	PRESENT																		1	0	0
287.988	287.102	Pseudomonas aeruginosa ST773	PRESENT																		1	0	0
287.297	287.774	Pseudomonas aeruginosa IMP-13	PRESENT																		1	0	0
1.40706e+06	287.2560	Pseudomonas aeruginosa	PRESENT																		1	0	0
287.409	287.116	Pseudomonas aeruginosa DVT414	PRESENT																		1	0	0
287.117	287.985	Pseudomonas aeruginosa	PRESENT																		1	0	0
287.29	2.5458e+06	Pseudomonas aeruginosa	PRESENT																		1	0	0
287.597	287.269	Pseudomonas aeruginosa BAMCPA07-48	PRESENT																		1	0	0
287.117	287.112	Pseudomonas aeruginosa PAC1	PRESENT																		1	0	0
287.117	287.387	Pseudomonas aeruginosa E6130952	PRESENT																		1	0	0
287.269	287.297	Pseudomonas aeruginosa PA11803	PRESENT																		1	0	0
287.774	287.112	Pseudomonas aeruginosa PAC6	PRESENT																		1	0	0
287.106	287.455	Pseudomonas aeruginosa PA_150577	PRESENT																		1	0	0
287.985	287.255	Pseudomonas aeruginosa	PRESENT																		1	0	0
287.985	287.907	Pseudomonas aeruginosa AES1R	PRESENT																		1	0	0
287.938	287.116	Pseudomonas aeruginosa PABCH45	PRESENT																		1	0	0
287.71	287.106	Pseudomonas aeruginosa CF39S	PRESENT																		1	0	0
287.131	287.985	Pseudomonas aeruginosa	PRESENT																		1	0	0
1.28094e+06	287.121	Pseudomonas aeruginosa JNQH-PA57	PRESENT																		1	0	0
287.637	287.258	Pseudomonas aeruginosa NCGM257	PRESENT																		1	0	0
287.31	287.118	Pseudomonas aeruginosa P16CT	PRESENT																		1	0	0
287.892	287.4050	Pseudomonas aeruginosa 124	PRESENT																		1	0	0
287.255	287.805	Pseudomonas aeruginosa paerg005	PRESENT																		1	0	0
287.109	287.177	Pseudomonas aeruginosa BTP036	PRESENT																		1	0	0
287.709	287.462	Pseudomonas aeruginosa PB367	PRESENT																		1	0	0
287.387	287.118	Pseudomonas aeruginosa PAO1CT	PRESENT																		1	0	0
287.282	287.7740	Pseudomonas aeruginosa B17932	PRESENT																		1	0	0
287.118	287.254	Pseudomonas aeruginosa 12-4-4(59)	PRESENT																		1	0	0
287.256	287.112	Pseudomonas aeruginosa SCAID PHRX1-2019	PRESENT																		1	0	0
287.111	287.578	Pseudomonas aeruginosa WCHPA075019	PRESENT																		1	0	0
287.462	287.116	Pseudomonas aeruginosa DVT421	PRESENT																		1	0	0
287.256	287.892	Pseudomonas aeruginosa PA-VAP-1	PRESENT																		1	0	0
287.985	287.116	Pseudomonas aeruginosa CDN118	PRESENT																		1	0	0
287.774	287.636	Pseudomonas aeruginosa Y89	PRESENT																		1	0	0
287.805	287.29	Pseudomonas aeruginosa PA_D16	PRESENT																		1	0	0
287.986	287.462	Pseudomonas aeruginosa PB369	PRESENT																		1	0	0
287.116	287.8050	Pseudomonas aeruginosa paerg011	PRESENT																		1	0	0
287.29	287.256	Pseudomonas aeruginosa	PRESENT																		1	0	0
287.571	1.35236e+06	Pseudomonas aeruginosa c7447m	PRESENT																		1	0	0
287.907	287.387	Pseudomonas aeruginosa RIVM-EMC2982	PRESENT																		1	0	0
287.446	287.11580	Pseudomonas aeruginosa DVT425	PRESENT																		1	0	0
287.106	287.892	Pseudomonas aeruginosa E80	PRESENT																		1	0	0
287.258	287.104	Pseudomonas aeruginosa INP-43	PRESENT																		1	0	0
287.638	287.118	Pseudomonas aeruginosa A17CT	PRESENT																		1	0	0
287.106	287.282	Pseudomonas aeruginosa PA121617	PRESENT																		1	0	0
287.116	287.774	Pseudomonas aeruginosa B14130	PRESENT																		1	0	0
287.256	287.68	Pseudomonas aeruginosa BA7823	PRESENT																		1	0	0
287.892	287.116	Pseudomonas aeruginosa DVT427	PRESENT																		1	0	0
287.805	287.388	Pseudomonas aeruginosa PASGNDM345	PRESENT																		1	0	0
287.988	287.985	Pseudomonas aeruginosa A681	PRESENT																		1	0	0
287.462	287.985	Pseudomonas aeruginosa 243931	PRESENT																		1	0	0
287.118	287.568	Pseudomonas aeruginosa F5677	PRESENT																		1	0	0
287.12	287.109	Pseudomonas aeruginosa CMC-115	PRESENT																		1	0	0
287.112	287.118	Pseudomonas aeruginosa P4PBS	PRESENT																		1	0	0
287.106	287.938	Pseudomonas aeruginosa PA298	PRESENT																		1	0	0
287.254	287.804	Pseudomonas aeruginosa paerg000	PRESENT																		1	0	0
287.106	287.2570	Pseudomonas aeruginosa X78812	PRESENT																		1	0	0
287.256	381755	Pseudomonas aeruginosa PA7	PRESENT																		1	0	0
287.387	287.988	Pseudomonas aeruginosa GIMC5002:PAT-169	PRESENT																		1	0	0
1.42734e+06	287.704	Pseudomonas aeruginosa 268	PRESENT																		1	0	0
287.116	287.116	Pseudomonas aeruginosa PABCH10	PRESENT																		1	0	0
287.116	287.103	Pseudomonas aeruginosa 1811-18R001	PRESENT																		1	0	0
287.116	287.116	Pseudomonas aeruginosa PAAK088	PRESENT																		1	0	0
287.256	287.297	Pseudomonas aeruginosa PA8281	PRESENT																		1	0	0
287.988	287.2550	Pseudomonas aeruginosa	PRESENT																		1	0	0
287.636	287.409	Pseudomonas aeruginosa	PRESENT																		1	0	0
287.709	287.571	Pseudomonas aeruginosa MRSN12280	PRESENT																		1	0	0
287.804	287.116	Pseudomonas aeruginosa DVT419	PRESENT																		1	0	0
287.118	287.116	Pseudomonas aeruginosa PABCH01	PRESENT																		1	0	0
287.462	287.907	Pseudomonas aeruginosa AES1M	PRESENT																		1	0	0
287.457	1.34085e+06	Pseudomonas aeruginosa RP73	PRESENT																		1	0	0
1.09379e+06	287.988	Pseudomonas aeruginosa HOU1	PRESENT																		1	0	0
287.988	1.35686e+06	Pseudomonas aeruginosa DK1	PRESENT																		1	0	0
287.632	287.962	Pseudomonas aeruginosa NCTC13618	PRESENT																		1	0	0
287.255	287.118	Pseudomonas aeruginosa P4CT	PRESENT																		1	0	0
287.106	287.102	Pseudomonas aeruginosa AG1	PRESENT																		1	0	0
287.29	287.804	Pseudomonas aeruginosa paerg002	PRESENT																		1	0	0
287.121	287.637	Pseudomonas aeruginosa Y82	PRESENT																		1	0	0
287.103	287.256	Pseudomonas aeruginosa	PRESENT																		1	0	0
287.149	287.106	Pseudomonas aeruginosa PAG5	PRESENT																		1	0	0
287.648	287.117	Pseudomonas aeruginosa CDN129	PRESENT																		1	0	0
287.803	287.31	Pseudomonas aeruginosa NHmuc	PRESENT																		1	0	0
287.118	287.116	Pseudomonas aeruginosa PAAK095	PRESENT																		1	0	0
287.648	287.116	Pseudomonas aeruginosa PABCH42	PRESENT																		1	0	0
287.104	287.804	Pseudomonas aeruginosa LW	PRESENT																		1	0	0
287.892	1.40706e+06	Pseudomonas aeruginosa PA38182	PRESENT																		1	0	0
287.2	287.988	Pseudomonas aeruginosa CCUG 51971	PRESENT																		1	0	0
287.805	287.4090	Pseudomonas aeruginosa 84	PRESENT																		1	0	0
287.568	287.709	Pseudomonas aeruginosa H26027	PRESENT																		1	0	0
287.804	287.256	Pseudomonas aeruginosa	PRESENT																		1	0	0
287.103	287.103	Pseudomonas aeruginosa 1811-13R031	PRESENT																		1	0	0
287.256	287.709	Pseudomonas aeruginosa Not applicable	PRESENT																		1	0	0
287.297	287.116	Pseudomonas aeruginosa DVT417	PRESENT																		1	0	0
287.388	287.117	Pseudomonas aeruginosa UAB2CT	PRESENT																		1	0	0
287.68	287.71	Pseudomonas aeruginosa Not applicable	PRESENT																		1	0	0
287.116	287.71	Pseudomonas aeruginosa Not applicable	PRESENT																		1	0	0
287.116	287.149	Pseudomonas aeruginosa S04 90	PRESENT																		1	0	0
287.116	287.405	Pseudomonas aeruginosa	PRESENT																		1	0	0
287.116	287.116	Pseudomonas aeruginosa DVT729	PRESENT																		1	0	0
287.257	287.11750	Pseudomonas aeruginosa PAO1PBS	PRESENT																		1	0	0
287.709	287.117	Pseudomonas aeruginosa SE5369	PRESENT																		1	0	0
287.115	287.29	Pseudomonas aeruginosa PA_D9	PRESENT																		1	0	0
287.116	287.106	Pseudomonas aeruginosa PcyII-40	PRESENT																		1	0	0
287.462	287.805	Pseudomonas aeruginosa paerg010	PRESENT																		1	0	0
287.112	287.117	Pseudomonas aeruginosa UAB2PBS	PRESENT																		1	0	0
381755	287.118	Pseudomonas aeruginosa A17PBS	PRESENT																		1	0	0
287.578	1.42734e+06	Pseudomonas aeruginosa SCV20265	PRESENT																		1	0	0
287.704	287.774	Pseudomonas aeruginosa SP4371	PRESENT																		1	0	0
287.255	287.462	Pseudomonas aeruginosa PB350	PRESENT																		1	0	0
1.08946e+06	287.255	Pseudomonas aeruginosa	PRESENT																		1	0	0
287.118	287.256	Pseudomonas aeruginosa	PRESENT																		1	0	0
287.805	1.43787e+06	Pseudomonas aeruginosa PA99	PRESENT																		1	0	0
287.102	287.805	Pseudomonas aeruginosa paerg009	PRESENT																		1	0	0
287.115	287.255	Pseudomonas aeruginosa	PRESENT																		1	0	0
287.455	287.11550	Pseudomonas aeruginosa LIUYANG-C	PRESENT																		1	0	0
287.71	287.774	Pseudomonas aeruginosa B41226	PRESENT																		1	0	0
287.116	287.1	Pseudomonas aeruginosa E90	PRESENT																		1	0	0
287.29	287.805	Pseudomonas aeruginosa paerg004	PRESENT																		1	0	0
287.116	287.11600	Pseudomonas aeruginosa PABCH14	PRESENT																		1	0	0
287.985	287.106	Pseudomonas aeruginosa VIT PC9	PRESENT																		1	0	0
287.116	287.11130	Pseudomonas aeruginosa Ps33	PRESENT																		1	0	0
287.296	287.803	Pseudomonas aeruginosa SP4527	PRESENT																		1	0	0
287.71	287.709	Pseudomonas aeruginosa BH9	PRESENT																		1	0	0
287.106	287.2	Pseudomonas aeruginosa VA-134	PRESENT																		1	0	0
2.5458e+06	287.117	Pseudomonas aeruginosa SE5416	PRESENT																		1	0	0
287.387	287.256	Pseudomonas aeruginosa	PRESENT																		1	0	0
287.805	287.462	Pseudomonas aeruginosa PB368	PRESENT																		1	0	0
287.774	287.11740	Pseudomonas aeruginosa SE5331	PRESENT																		1	0	0
287.255	287.115	Pseudomonas aeruginosa PSE6684	PRESENT																		1	0	0
287.116	287.388	Pseudomonas aeruginosa PASGNDM699	PRESENT																		1	0	0
287.117	287.709	Pseudomonas aeruginosa BA15561	PRESENT																		1	0	0
287.405	287.409	Pseudomonas aeruginosa	PRESENT																		1	0	0
287.177	287.296	Pseudomonas aeruginosa PA1088	PRESENT																		1	0	0
287.709	287.255	Pseudomonas aeruginosa	PRESENT																		1	0	0
287.255	287.29	Pseudomonas aeruginosa PA_D25	PRESENT																		1	0	0
287.388	287.106	Pseudomonas aeruginosa MS14403	PRESENT																		1	0	0
287.637	287.71	Pseudomonas aeruginosa Not applicable	PRESENT																		1	0	0
1.43787e+06	287.291	Pseudomonas aeruginosa PA_D5	PRESENT																		1	0	0
287.297	1.28094e+06	Pseudomonas aeruginosa B136-33	PRESENT																		1	0	0
287.892	287.266	Pseudomonas aeruginosa F63912	PRESENT																		1	0	0
287.291	208963	Pseudomonas aeruginosa UCBPP-PA14	PRESENT																		1	0	0
287.648	287.597	Pseudomonas aeruginosa K34-7	PRESENT																		1	0	0
287.805	287.255	Pseudomonas aeruginosa	PRESENT																		1	0	0
287.116	287.258	Pseudomonas aeruginosa 8380	PRESENT																		1	0	0
287.774	287.29	Pseudomonas aeruginosa PA_D1	PRESENT																		1	0	0
287.291	287.2900	Pseudomonas aeruginosa PA_D2	PRESENT																		1	0	0
287.118	287.116	Pseudomonas aeruginosa DVT779	PRESENT																		1	0	0
	Non-P. aeruginosa human isolates
	1.21509e+06	Pseudomonas putida HB3267	PARTIAL	PARTIAL	ABSENT	ABSENT	ABSENT	PARTIAL	ABSENT	PRESENT	ABSENT	ABSENT	PARTIAL	PARTIAL	ABSENT	ABSENT	ABSENT	PARTIAL	ABSENT		1	6	10
	2.01807e+06	Pseudomonas sp.	ABSENT	ABSENT	ABSENT	PARTIAL	PARTIAL	ABSENT	ABSENT	ABSENT	ABSENT	ABSENT	ABSENT	ABSENT	ABSENT	ABSENT	ABSENT	ABSENT	PRESENT		1	2	14
	303.689	Pseudomonas putida 15420352	ABSENT	ABSENT	ABSENT	ABSENT	PARTIAL	ABSENT	ABSENT	ABSENT	ABSENT	ABSENT	PARTIAL	PARTIAL	ABSENT	ABSENT	ABSENT	ABSENT	ABSENT		0	3	14
	47880.5	Pseudomonas fulva ZDHY414	ABSENT	ABSENT	ABSENT	ABSENT	ABSENT	ABSENT	ABSENT	ABSENT	ABSENT	ABSENT	ABSENT	ABSENT	PARTIAL	ABSENT	ABSENT	ABSENT	ABSENT		0	1	16
	76759.2	Pseudomonas monteilii	ABSENT	ABSENT	ABSENT	ABSENT	PARTIAL	ABSENT	PARTIAL	PARTIAL	ABSENT	ABSENT	ABSENT	PARTIAL	ABSENT	ABSENT	ABSENT	ABSENT	ABSENT		0	4	13
	303.754	Pseudomonas putida SWMUB4	PARTIAL	PARTIAL	ABSENT	ABSENT	ABSENT	PARTIAL	ABSENT	ABSENT	ABSENT	ABSENT	PARTIAL	PARTIAL	ABSENT	ABSENT	ABSENT	PARTIAL	ABSENT		0	6	11
	47885.3	Pseudomonas oryzihabitans	PARTIAL	ABSENT	ABSENT	ABSENT	ABSENT	ABSENT	ABSENT	ABSENT	ABSENT	ABSENT	ABSENT	ABSENT	ABSENT	ABSENT	ABSENT	ABSENT	ABSENT		0	1	16
	76759.4	Pseudomonas monteilii 170918607	ABSENT	ABSENT	ABSENT	ABSENT	PARTIAL	ABSENT	PARTIAL	PARTIAL	ABSENT	ABSENT	ABSENT	PARTIAL	ABSENT	ABSENT	ABSENT	ABSENT	ABSENT		0	4	13
	316.449	Pseudomonas stutzeri NCTC10450	ABSENT	ABSENT	ABSENT	ABSENT	ABSENT	ABSENT	ABSENT	ABSENT	ABSENT	ABSENT	ABSENT	ABSENT	ABSENT	ABSENT	ABSENT	ABSENT	ABSENT		0	0	17
	2.59777e+06	Pseudomonas sp. BJP69	ABSENT	ABSENT	PARTIAL	ABSENT	PARTIAL	PARTIAL	PARTIAL	ABSENT	ABSENT	ABSENT	ABSENT	PARTIAL	ABSENT	ABSENT	ABSENT	PARTIAL	ABSENT		0	6	11
	2.66203e+06	Pseudomonas sp.13159349	PARTIAL	PARTIAL	ABSENT	ABSENT	ABSENT	PARTIAL	ABSENT	PRESENT	ABSENT	ABSENT	PARTIAL	PARTIAL	ABSENT	ABSENT	ABSENT	PARTIAL	ABSENT		1	6	10
	303.750	Pseudomonas putida GIMC5401:PPKH-115	PARTIAL	PARTIAL	ABSENT	PARTIAL	PARTIAL	PARTIAL	ABSENT	ABSENT	ABSENT	ABSENT	PARTIAL	PARTIAL	ABSENT	ABSENT	PARTIAL	ABSENT	ABSENT		0	8	9
	303.397	Pseudomonas putida PP112420	ABSENT	ABSENT	ABSENT	ABSENT	PARTIAL	ABSENT	PARTIAL	ABSENT	ABSENT	ABSENT	PARTIAL	PRESENT	ABSENT	ABSENT	ABSENT	ABSENT	ABSENT		1	3	13
	294.494	Pseudomonas fluorescens NCTC9428	PARTIAL	ABSENT	ABSENT	ABSENT	ABSENT	PARTIAL	ABSENT	ABSENT	ABSENT	ABSENT	PARTIAL	ABSENT	ABSENT	ABSENT	ABSENT	ABSENT	ABSENT		0	3	14
	294.493	Pseudomonas fluorescensNCTC10783	PRESENT	ABSENT	ABSENT	ABSENT	ABSENT	PARTIAL	ABSENT	PARTIAL	ABSENT	ABSENT	ABSENT	ABSENT	PARTIAL	ABSENT	ABSENT	ABSENT	ABSENT		1	3	13
	316.574	Pseudomonas stutzeri ZDHY95	ABSENT	ABSENT	ABSENT	ABSENT	ABSENT	ABSENT	ABSENT	ABSENT	ABSENT	ABSENT	ABSENT	ABSENT	ABSENT	ABSENT	ABSENT	ABSENT	ABSENT		0	0	17
	47886.9	Pseudomonas luteola	ABSENT	ABSENT	ABSENT	ABSENT	ABSENT	ABSENT	ABSENT	ABSENT	ABSENT	ABSENT	ABSENT	ABSENT	ABSENT	ABSENT	ABSENT	ABSENT	ABSENT		0	0	17
	76759.4	Pseudomonas monteilii 170620603RE	ABSENT	ABSENT	ABSENT	ABSENT	PARTIAL	ABSENT	PARTIAL	PARTIAL	ABSENT	ABSENT	ABSENT	PARTIAL	ABSENT	ABSENT	ABSENT	ABSENT	ABSENT		0	4	13
	1.63661e+06	Pseudomonas sp. PONIH3	PARTIAL	PARTIAL	ABSENT	ABSENT	PARTIAL	PARTIAL	ABSENT	PARTIAL	PARTIAL	ABSENT	PARTIAL	PARTIAL	ABSENT	ABSENT	ABSENT	ABSENT	ABSENT		0	8	9
	2.66203e+06	Pseudomonas sp. 14181154	ABSENT	ABSENT	ABSENT	ABSENT	ABSENT	PARTIAL	ABSENT	ABSENT	ABSENT	ABSENT	ABSENT	PARTIAL	ABSENT	ABSENT	ABSENT	PARTIAL	ABSENT		0	3	14
	1.61177e+06	Pseudomonas sp. MRSN12121	ABSENT	PRESENT	PARTIAL	PARTIAL	ABSENT	ABSENT	PARTIAL	ABSENT	ABSENT	ABSENT	PARTIAL	ABSENT	PARTIAL	ABSENT	ABSENT	PARTIAL	ABSENT		1	6	10
	47880.10	Pseudomonas fulva FDAARGOS_167	ABSENT	ABSENT	ABSENT	ABSENT	ABSENT	ABSENT	ABSENT	ABSENT	ABSENT	ABSENT	ABSENT	ABSENT	PARTIAL	PARTIAL	ABSENT	ABSENT	ABSENT		0	2	15
	47880.5	Pseudomonas fulva ZDHY316	ABSENT	ABSENT	ABSENT	ABSENT	ABSENT	ABSENT	ABSENT	ABSENT	ABSENT	ABSENT	ABSENT	ABSENT	PARTIAL	ABSENT	ABSENT	ABSENT	ABSENT		0	1	16
	Environmental isolates
	46680.5	Pseudomonas nitroreducens HBP1	ABSENT	ABSENT	ABSENT	ABSENT	PARTIAL	PARTIAL	ABSENT	ABSENT	ABSENT	ABSENT	PARTIAL	PARTIAL	PARTIAL	PARTIAL	PARTIAL	ABSENT	PARTIAL		0	8	9
	129138	Pseudomonas amygdali pv. Morsprunorum R15244	PARTIAL	PARTIAL	ABSENT	ABSENT	ABSENT	PARTIAL	PARTIAL	ABSENT	ABSENT	ABSENT	PARTIAL	ABSENT	ABSENT	ABSENT	ABSENT	ABSENT	ABSENT		0	5	12
	930166	Pseudomonas brassicacearum L13-6-12	ABSENT	PARTIAL	ABSENT	PARTIAL	PARTIAL	PARTIAL	ABSENT	ABSENT	ABSENT	ABSENT	PRESENT	PARTIAL	PARTIAL	ABSENT	ABSENT	ABSENT	PARTIAL		1	7	9
	287.446	Pseudomonas aeruginosaL10	PRESENT	ABSENT	ABSENT	ABSENT	ABSENT	PARTIAL	ABSENT	PARTIAL	ABSENT	ABSENT	ABSENT	ABSENT	PARTIAL	ABSENT	ABSENT	ABSENT	ABSENT		1	3	13
	322535	Pseudomonas sp. S19	ABSENT	PRESENT	ABSENT	PARTIAL	PARTIAL	PARTIAL	ABSENT	ABSENT	ABSENT	ABSENT	PARTIAL	ABSENT	ABSENT	PARTIAL	ABSENT	ABSENT	PARTIAL		1	6	10
	2.08305e+06	Pseudomonas sp. SWI6	ABSENT	ABSENT	ABSENT	ABSENT	ABSENT	PARTIAL	ABSENT	ABSENT	ABSENT	ABSENT	ABSENT	ABSENT	ABSENT	ABSENT	ABSENT	PARTIAL	ABSENT		0	2	15
	1.7555e+06	Pseudomonas sp. soil	ABSENT	ABSENT	ABSENT	ABSENT	ABSENT	ABSENT	ABSENT	PARTIAL	ABSENT	ABSENT	ABSENT	ABSENT	PARTIAL	ABSENT	ABSENT	ABSENT	ABSENT		0	2	15
	287.104	Pseudomonas aeruginosa RD1-3	PRESENT	PARTIAL	ABSENT	ABSENT	ABSENT	PARTIAL	ABSENT	PARTIAL	ABSENT	ABSENT	ABSENT	ABSENT	PARTIAL	ABSENT	ABSENT	ABSENT	ABSENT		1	4	12
	930166	Pseudomonas brassicacearum DF41	ABSENT	ABSENT	ABSENT	ABSENT	ABSENT	ABSENT	ABSENT	ABSENT	ABSENT	ABSENT	PRESENT	ABSENT	ABSENT	ABSENT	ABSENT	ABSENT	ABSENT		1	0	16
	1.62809e+06	Pseudomonas kribbensis 46-2	ABSENT	PARTIAL	PARTIAL	PARTIAL	PARTIAL	PARTIAL	ABSENT	PARTIAL	ABSENT	ABSENT	PARTIAL	PARTIAL	PARTIAL	ABSENT	ABSENT	PARTIAL	PARTIAL		0	11	6
	74829.30	Pseudomonas balearica EC28	ABSENT	ABSENT	ABSENT	ABSENT	ABSENT	ABSENT	ABSENT	ABSENT	ABSENT	ABSENT	ABSENT	ABSENT	ABSENT	ABSENT	ABSENT	ABSENT	ABSENT		0	0	17
	1.19684e+06	Pseudomonas stutzeri CCUG 29243	ABSENT	ABSENT	ABSENT	ABSENT	ABSENT	ABSENT	ABSENT	ABSENT	ABSENT	ABSENT	ABSENT	ABSENT	ABSENT	ABSENT	ABSENT	ABSENT	ABSENT		0	0	17
	294.809	Pseudomonas fluorescens PfAR1	ABSENT	ABSENT	ABSENT	ABSENT	ABSENT	PARTIAL	ABSENT	ABSENT	ABSENT	ABSENT	PARTIAL	ABSENT	ABSENT	ABSENT	ABSENT	ABSENT	ABSENT		0	2	15
	930166	Pseudomonas brassicacearum LBUM300	ABSENT	PARTIAL	ABSENT	PARTIAL	PARTIAL	PARTIAL	ABSENT	ABSENT	ABSENT	ABSENT	PRESENT	PARTIAL	PARTIAL	ABSENT	ABSENT	ABSENT	PARTIAL		1	7	9
	300.59	Pseudomonas mendocina NCTC10897	ABSENT	ABSENT	ABSENT	ABSENT	ABSENT	ABSENT	ABSENT	ABSENT	PARTIAL	ABSENT	ABSENT	ABSENT	PARTIAL	ABSENT	ABSENT	ABSENT	ABSENT		0	2	15
	157782	Pseudomonas parafulva JBCS1880	PARTIAL	ABSENT	ABSENT	ABSENT	ABSENT	PARTIAL	ABSENT	ABSENT	ABSENT	ABSENT	ABSENT	ABSENT	PARTIAL	PARTIAL	PRESENT	ABSENT	ABSENT		1	4	12
	1.51389e+06	Pseudomonas chlororaphis subsp. piscium DTR133	ABSENT	PRESENT	PARTIAL	PARTIAL	PARTIAL	PARTIAL	PARTIAL	PARTIAL	ABSENT	ABSENT	PARTIAL	PARTIAL	PARTIAL	PARTIAL	ABSENT	PARTIAL	ABSENT		1	11	5
	294.201	Pseudomonas fluorescens KENGFT3	ABSENT	PARTIAL	ABSENT	ABSENT	PARTIAL	PARTIAL	ABSENT	ABSENT	ABSENT	ABSENT	ABSENT	PARTIAL	ABSENT	ABSENT	ABSENT	ABSENT	PARTIAL		0	5	12
	86192.2	Pseudomonas chlororaphis subsp. aurantiaca K27	ABSENT	PRESENT	PARTIAL	PARTIAL	PARTIAL	PARTIAL	PARTIAL	PARTIAL	ABSENT	ABSENT	PARTIAL	PARTIAL	PARTIAL	ABSENT	ABSENT	PARTIAL	ABSENT		1	10	6
	103796	Pseudomonas syringae pv. actinidiae CRAFRU 14.08	ABSENT	ABSENT	ABSENT	ABSENT	PARTIAL	ABSENT	PARTIAL	ABSENT	ABSENT	ABSENT	ABSENT	ABSENT	PARTIAL	ABSENT	ABSENT	PARTIAL	PARTIAL		0	5	12
	1.49966e+06	Pseudomonas sp. DS1	ABSENT	ABSENT	ABSENT	ABSENT	ABSENT	ABSENT	ABSENT	ABSENT	ABSENT	ABSENT	ABSENT	ABSENT	ABSENT	ABSENT	ABSENT	ABSENT	ABSENT		0	0	17
	1.03792e+06	Pseudomonas chlororaphisO6	ABSENT	PRESENT	PARTIAL	PARTIAL	PARTIAL	PARTIAL	PARTIAL	PARTIAL	ABSENT	ABSENT	PARTIAL	ABSENT	PARTIAL	PARTIAL	ABSENT	PARTIAL	ABSENT		1	10	6
	1.32493e+06	Pseudomonas syringae pv. SyringaeB301D	ABSENT	ABSENT	PARTIAL	ABSENT	ABSENT	ABSENT	ABSENT	ABSENT	ABSENT	ABSENT	ABSENT	ABSENT	PARTIAL	ABSENT	ABSENT	ABSENT	ABSENT		0	2	15
	43263.4	Pseudomonas alcaligenes NEB 585	ABSENT	ABSENT	ABSENT	ABSENT	ABSENT	ABSENT	ABSENT	PARTIAL	ABSENT	ABSENT	ABSENT	ABSENT	PARTIAL	ABSENT	ABSENT	PARTIAL	ABSENT		0	3	14
	157783	Pseudomonas cremoricolorata ND07	ABSENT	ABSENT	ABSENT	ABSENT	ABSENT	ABSENT	ABSENT	ABSENT	ABSENT	ABSENT	ABSENT	ABSENT	ABSENT	ABSENT	ABSENT	ABSENT	ABSENT		0	0	17
	2.08305e+06	Pseudomonas sp. LG1D9	ABSENT	PARTIAL	PARTIAL	PARTIAL	ABSENT	PARTIAL	ABSENT	ABSENT	ABSENT	ABSENT	PARTIAL	ABSENT	PARTIAL	ABSENT	ABSENT	ABSENT	PARTIAL		0	7	10
	658643	Pseudomonas sp. R4-35-07	ABSENT	ABSENT	ABSENT	ABSENT	ABSENT	ABSENT	ABSENT	PARTIAL	ABSENT	ABSENT	ABSENT	ABSENT	PARTIAL	PARTIAL	ABSENT	ABSENT	PARTIAL		0	4	13
	1.17328e+06	Pseudomonas sp. R3-18-08	ABSENT	ABSENT	ABSENT	PARTIAL	ABSENT	ABSENT	ABSENT	ABSENT	ABSENT	ABSENT	PARTIAL	ABSENT	PARTIAL	PARTIAL	ABSENT	ABSENT	ABSENT		0	4	13
	294.127	Pseudomonas fluorescens PCL1751	ABSENT	PARTIAL	PARTIAL	ABSENT	ABSENT	PARTIAL	ABSENT	ABSENT	ABSENT	ABSENT	PARTIAL	ABSENT	PARTIAL	PARTIAL	ABSENT	ABSENT	PARTIAL		0	7	10
	1.41563e+06	Pseudomonas aeruginosa MTB-1	PRESENT	ABSENT	ABSENT	ABSENT	ABSENT	PARTIAL	ABSENT	PARTIAL	ABSENT	ABSENT	ABSENT	ABSENT	PARTIAL	ABSENT	ABSENT	ABSENT	ABSENT		1	3	13
	76758.2	Pseudomonas orientalis R4-35-08	ABSENT	PARTIAL	ABSENT	PARTIAL	PARTIAL	PARTIAL	ABSENT	ABSENT	ABSENT	ABSENT	ABSENT	PARTIAL	PARTIAL	ABSENT	ABSENT	ABSENT	PARTIAL		0	7	10
	1.17327e+06	Pseudomonas sp. R1-43-08	ABSENT	ABSENT	ABSENT	PARTIAL	ABSENT	ABSENT	ABSENT	ABSENT	ABSENT	ABSENT	ABSENT	ABSENT	PARTIAL	ABSENT	ABSENT	ABSENT	PARTIAL		0	3	14
	78327.8	Pseudomonas mosselii BS011	ABSENT	PARTIAL	ABSENT	ABSENT	ABSENT	PARTIAL	PARTIAL	PARTIAL	ABSENT	ABSENT	PARTIAL	PARTIAL	PARTIAL	PARTIAL	ABSENT	PARTIAL	ABSENT		0	9	8
	1.03892e+06	Pseudomonas fluorescens Q8r1-96	ABSENT	PARTIAL	ABSENT	PARTIAL	PARTIAL	PARTIAL	ABSENT	ABSENT	ABSENT	ABSENT	PRESENT	PARTIAL	PARTIAL	ABSENT	ABSENT	ABSENT	PARTIAL		1	7	9
	587851	Pseudomonas chlororaphis subsp. aureofaciens ChPhzTR36	ABSENT	PRESENT	PARTIAL	PARTIAL	PARTIAL	PARTIAL	PARTIAL	PARTIAL	ABSENT	ABSENT	PARTIAL	ABSENT	PARTIAL	PARTIAL	ABSENT	PARTIAL	ABSENT		1	10	6
	47883.2	Pseudomonas synxantha R2-54-08W	ABSENT	ABSENT	ABSENT	ABSENT	PARTIAL	ABSENT	ABSENT	ABSENT	ABSENT	ABSENT	ABSENT	ABSENT	PARTIAL	ABSENT	ABSENT	ABSENT	PARTIAL		0	3	14
	1.26235e+06	Pseudomonas syringae SM	ABSENT	ABSENT	ABSENT	ABSENT	ABSENT	ABSENT	ABSENT	ABSENT	ABSENT	ABSENT	ABSENT	ABSENT	ABSENT	ABSENT	ABSENT	ABSENT	ABSENT		0	0	17
	380021	Pseudomonas protegens H78	PARTIAL	PARTIAL	PARTIAL	PARTIAL	PARTIAL	ABSENT	PARTIAL	ABSENT	ABSENT	ABSENT	PARTIAL	PARTIAL	ABSENT	ABSENT	ABSENT	PARTIAL	PARTIAL		0	10	7
	587753	Pseudomonas chlororaphis Lzh-T5	ABSENT	PRESENT	PARTIAL	PARTIAL	PARTIAL	PARTIAL	PARTIAL	PARTIAL	ABSENT	ABSENT	PARTIAL	ABSENT	PARTIAL	PARTIAL	ABSENT	PARTIAL	ABSENT		1	10	6
	587754	Pseudomonas chlororaphis ATCC 17415	ABSENT	PRESENT	PARTIAL	PARTIAL	PARTIAL	PARTIAL	PARTIAL	PARTIAL	ABSENT	ABSENT	PARTIAL	ABSENT	PARTIAL	PARTIAL	ABSENT	PARTIAL	ABSENT		1	10	6
	205919	Pseudomonas syringae B728a	ABSENT	ABSENT	PARTIAL	PARTIAL	ABSENT	ABSENT	PARTIAL	ABSENT	ABSENT	ABSENT	ABSENT	ABSENT	PARTIAL	ABSENT	ABSENT	ABSENT	ABSENT		0	4	13
	287.118	Pseudomonas aeruginosa ACR20	PRESENT	PARTIAL	ABSENT	ABSENT	ABSENT	PARTIAL	ABSENT	PARTIAL	ABSENT	ABSENT	ABSENT	ABSENT	PARTIAL	ABSENT	ABSENT	ABSENT	ABSENT		1	4	12
	294.463	Pseudomonas fluorescens SIK_W1	ABSENT	ABSENT	ABSENT	PARTIAL	PARTIAL	PARTIAL	ABSENT	ABSENT	ABSENT	ABSENT	ABSENT	PARTIAL	PARTIAL	ABSENT	ABSENT	ABSENT	PARTIAL		0	6	11
	244566	Pseudomonas lurida	ABSENT	ABSENT	ABSENT	PARTIAL	PARTIAL	ABSENT	ABSENT	ABSENT	ABSENT	ABSENT	PARTIAL	ABSENT	ABSENT	ABSENT	ABSENT	ABSENT	PARTIAL		0	4	13
	294.232	Pseudomonas fluorescens CREA-C16	ABSENT	ABSENT	ABSENT	ABSENT	ABSENT	PARTIAL	ABSENT	ABSENT	ABSENT	ABSENT	ABSENT	ABSENT	ABSENT	ABSENT	ABSENT	ABSENT	ABSENT		0	1	16
	65741.4	Pseudomonas knackmussii N1-2	ABSENT	ABSENT	PARTIAL	ABSENT	ABSENT	ABSENT	ABSENT	ABSENT	ABSENT	ABSENT	ABSENT	ABSENT	PARTIAL	PARTIAL	PARTIAL	ABSENT	ABSENT		0	4	13
	46677.3	Pseudomonas agarici NCPPB 2472	ABSENT	ABSENT	ABSENT	ABSENT	ABSENT	ABSENT	PARTIAL	ABSENT	ABSENT	ABSENT	ABSENT	ABSENT	PARTIAL	ABSENT	ABSENT	ABSENT	ABSENT		0	2	15
	47883.2	Pseudomonas synxantha R2-4-08W	ABSENT	ABSENT	ABSENT	ABSENT	PARTIAL	ABSENT	ABSENT	ABSENT	ABSENT	ABSENT	ABSENT	ABSENT	PARTIAL	ABSENT	ABSENT	ABSENT	PARTIAL		0	3	14
	2.55907e+06	Pseudomonas sp. S150	ABSENT	PRESENT	PARTIAL	ABSENT	PARTIAL	PARTIAL	ABSENT	ABSENT	ABSENT	ABSENT	ABSENT	PARTIAL	PARTIAL	ABSENT	ABSENT	PARTIAL	ABSENT		1	6	10
	1.29514e+06	Pseudomonas veronii 1YdBTEX2	ABSENT	ABSENT	PARTIAL	PARTIAL	ABSENT	ABSENT	ABSENT	PARTIAL	ABSENT	ABSENT	ABSENT	ABSENT	PARTIAL	PARTIAL	ABSENT	ABSENT	PARTIAL		0	6	11
	1.97847e+06	Pseudomonas sp. AK6U	PRESENT	PARTIAL	ABSENT	ABSENT	ABSENT	PARTIAL	ABSENT	PARTIAL	ABSENT	ABSENT	ABSENT	ABSENT	PARTIAL	ABSENT	ABSENT	ABSENT	ABSENT		1	4	12
	1.57371e+06	Pseudomonas sp. R76	ABSENT	ABSENT	ABSENT	PARTIAL	ABSENT	PARTIAL	ABSENT	ABSENT	ABSENT	ABSENT	ABSENT	ABSENT	PARTIAL	ABSENT	ABSENT	ABSENT	PARTIAL		0	4	13
	103796	Pseudomonas syringae pv. actinidiae P220	ABSENT	ABSENT	ABSENT	ABSENT	PARTIAL	ABSENT	PARTIAL	ABSENT	ABSENT	ABSENT	ABSENT	ABSENT	PARTIAL	ABSENT	ABSENT	PARTIAL	PARTIAL		0	5	12
	303.452	Pseudomonas putida strain E41	ABSENT	ABSENT	ABSENT	ABSENT	PARTIAL	ABSENT	PARTIAL	PARTIAL	ABSENT	ABSENT	PARTIAL	PRESENT	ABSENT	ABSENT	ABSENT	ABSENT	PARTIAL		1	5	11
	587754	Pseudomonas chlororaphis Pb-St2	ABSENT	PRESENT	PARTIAL	PARTIAL	PARTIAL	PARTIAL	PARTIAL	ABSENT	ABSENT	ABSENT	PARTIAL	PARTIAL	PARTIAL	PARTIAL	ABSENT	PARTIAL	ABSENT		1	10	6
	316.97	Pseudomonas stutzeri 19SMN4	ABSENT	ABSENT	ABSENT	ABSENT	ABSENT	ABSENT	ABSENT	ABSENT	ABSENT	ABSENT	ABSENT	ABSENT	ABSENT	ABSENT	ABSENT	ABSENT	ABSENT		0	0	17
	1.1506e+06	Pseudomonas putida JB	ABSENT	ABSENT	ABSENT	ABSENT	ABSENT	ABSENT	ABSENT	ABSENT	ABSENT	ABSENT	PARTIAL	PARTIAL	ABSENT	ABSENT	ABSENT	ABSENT	ABSENT		0	2	15
	86192.10	Pseudomonas chlororaphis subsp. aurantiaca StFRB508	ABSENT	PRESENT	PARTIAL	ABSENT	PARTIAL	PARTIAL	PARTIAL	PARTIAL	ABSENT	ABSENT	PARTIAL	PARTIAL	PARTIAL	PARTIAL	ABSENT	PARTIAL	ABSENT		1	10	6
	294.712	Pseudomonas fluorescens DR133	ABSENT	ABSENT	PARTIAL	ABSENT	PARTIAL	PARTIAL	ABSENT	ABSENT	ABSENT	ABSENT	PARTIAL	ABSENT	PARTIAL	PARTIAL	ABSENT	ABSENT	ABSENT		0	6	11
	303.167	Pseudomonas putida DLL-E4	PARTIAL	PARTIAL	ABSENT	ABSENT	ABSENT	PARTIAL	ABSENT	PRESENT	ABSENT	ABSENT	PARTIAL	PARTIAL	ABSENT	ABSENT	ABSENT	PARTIAL	ABSENT		1	6	10
	303.200	Pseudomonas putida PC2	ABSENT	ABSENT	ABSENT	ABSENT	ABSENT	ABSENT	ABSENT	ABSENT	ABSENT	ABSENT	ABSENT	PARTIAL	PARTIAL	ABSENT	PARTIAL	PARTIAL	ABSENT		0	4	13
	2.04959e+06	Pseudomonas sp. HLS-6	ABSENT	ABSENT	ABSENT	ABSENT	ABSENT	ABSENT	ABSENT	ABSENT	ABSENT	ABSENT	ABSENT	ABSENT	ABSENT	ABSENT	ABSENT	ABSENT	ABSENT		0	0	17
	294.428	Pseudomonas fluorescens NCTC10038	ABSENT	PARTIAL	ABSENT	ABSENT	ABSENT	PARTIAL	ABSENT	ABSENT	ABSENT	ABSENT	PARTIAL	ABSENT	PARTIAL	ABSENT	ABSENT	ABSENT	ABSENT		0	4	13
	2.32087e+06	Pseudomonas sp. K2W31S-8	ABSENT	ABSENT	PARTIAL	ABSENT	ABSENT	ABSENT	ABSENT	ABSENT	ABSENT	ABSENT	ABSENT	ABSENT	ABSENT	PARTIAL	ABSENT	ABSENT	ABSENT		0	2	15
	76761.5	Pseudomonas veronii 11V4441	ABSENT	PARTIAL	PARTIAL	PARTIAL	PARTIAL	ABSENT	ABSENT	ABSENT	ABSENT	ABSENT	PARTIAL	ABSENT	PARTIAL	PARTIAL	ABSENT	ABSENT	PARTIAL		0	8	9
	287.291	Pseudomonas aeruginosa DN1	PRESENT	ABSENT	ABSENT	ABSENT	ABSENT	PARTIAL	ABSENT	PARTIAL	ABSENT	ABSENT	ABSENT	ABSENT	PARTIAL	ABSENT	ABSENT	ABSENT	ABSENT		1	3	13
	1.57371e+06	Pseudomonas sp. S04	ABSENT	PRESENT	ABSENT	PARTIAL	PARTIAL	PARTIAL	ABSENT	ABSENT	ABSENT	ABSENT	PARTIAL	ABSENT	ABSENT	PARTIAL	ABSENT	ABSENT	PARTIAL		1	6	10
	2.5876e+06	Pseudomonas sp. SWI7	ABSENT	ABSENT	ABSENT	ABSENT	ABSENT	ABSENT	ABSENT	ABSENT	ABSENT	ABSENT	ABSENT	ABSENT	PARTIAL	PARTIAL	ABSENT	ABSENT	ABSENT		0	2	15
	1.65919e+06	Pseudomonas sp. GR 6-02	ABSENT	ABSENT	PRESENT	ABSENT	ABSENT	PARTIAL	ABSENT	ABSENT	ABSENT	ABSENT	ABSENT	ABSENT	PARTIAL	PARTIAL	ABSENT	ABSENT	ABSENT		1	3	13
	104087	Pseudomonas frederiksbergensis KNU-15	ABSENT	ABSENT	PRESENT	ABSENT	ABSENT	PARTIAL	ABSENT	ABSENT	ABSENT	ABSENT	ABSENT	ABSENT	PARTIAL	PARTIAL	ABSENT	ABSENT	ABSENT		1	3	13
	198619	Pseudomonas umsongensis CY-1	ABSENT	PRESENT	PARTIAL	PARTIAL	PARTIAL	ABSENT	PARTIAL	ABSENT	ABSENT	ABSENT	PARTIAL	ABSENT	ABSENT	PARTIAL	ABSENT	PARTIAL	ABSENT		1	7	9
	1.93124e+06	Pseudomonas sp. S-6-2	ABSENT	ABSENT	ABSENT	ABSENT	ABSENT	ABSENT	ABSENT	ABSENT	ABSENT	ABSENT	ABSENT	ABSENT	ABSENT	ABSENT	ABSENT	ABSENT	ABSENT		0	0	17
	237609	Pseudomonas alkylphenolia KL28	ABSENT	PARTIAL	ABSENT	PARTIAL	ABSENT	PARTIAL	ABSENT	PARTIAL	ABSENT	ABSENT	ABSENT	ABSENT	PARTIAL	ABSENT	ABSENT	PARTIAL	PARTIAL		0	7	10
	2.65385e+06	Pseudomonas sp. SCB32	ABSENT	PARTIAL	PARTIAL	PARTIAL	PARTIAL	ABSENT	PARTIAL	ABSENT	ABSENT	ABSENT	PARTIAL	PARTIAL	PARTIAL	PRESENT	PARTIAL	PARTIAL	ABSENT		1	10	6
	1.51389e+06	Pseudomonas chlororaphis subsp. piscium ChPhzS140	ABSENT	PRESENT	PARTIAL	PARTIAL	PARTIAL	PARTIAL	PARTIAL	PARTIAL	ABSENT	ABSENT	PARTIAL	PARTIAL	PARTIAL	PARTIAL	ABSENT	PARTIAL	ABSENT		1	11	5
	1.4206e+06	Pseudomonas protegens Cab57	PARTIAL	PARTIAL	PARTIAL	PARTIAL	PARTIAL	ABSENT	PARTIAL	ABSENT	ABSENT	ABSENT	ABSENT	PARTIAL	ABSENT	ABSENT	ABSENT	ABSENT	PARTIAL		0	8	9
	316.503	Pseudomonas stutzeri PM101005	ABSENT	ABSENT	ABSENT	ABSENT	ABSENT	ABSENT	ABSENT	ABSENT	ABSENT	ABSENT	ABSENT	ABSENT	ABSENT	ABSENT	ABSENT	ABSENT	ABSENT		0	0	17
	103796	Pseudomonas syringae pv. Actinidiae CRAFRU 12.29	ABSENT	ABSENT	ABSENT	ABSENT	PARTIAL	ABSENT	PARTIAL	ABSENT	ABSENT	ABSENT	ABSENT	ABSENT	PARTIAL	ABSENT	ABSENT	PARTIAL	PARTIAL		0	5	12
	1.17327e+06	Pseudomonas sp. R2-37-08W	ABSENT	ABSENT	ABSENT	PRESENT	ABSENT	ABSENT	ABSENT	PARTIAL	ABSENT	ABSENT	PARTIAL	ABSENT	PARTIAL	PARTIAL	ABSENT	ABSENT	PARTIAL		1	5	11
	2.08306e+06	Pseudomonas sp. LH1G9	ABSENT	PARTIAL	PARTIAL	PARTIAL	PARTIAL	ABSENT	ABSENT	ABSENT	ABSENT	ABSENT	PARTIAL	ABSENT	PARTIAL	PARTIAL	ABSENT	ABSENT	PARTIAL		0	8	9
	2.59078e+06	Pseudomonas sp. NIBRBAC000502773	ABSENT	PARTIAL	PARTIAL	PARTIAL	PARTIAL	ABSENT	ABSENT	ABSENT	ABSENT	ABSENT	PARTIAL	ABSENT	PARTIAL	PARTIAL	PARTIAL	ABSENT	PARTIAL		0	9	8
	380022	Pseudomonas protegens SN15-2	PARTIAL	PARTIAL	PARTIAL	PARTIAL	PARTIAL	ABSENT	PARTIAL	ABSENT	ABSENT	ABSENT	ABSENT	PARTIAL	ABSENT	ABSENT	ABSENT	PARTIAL	PARTIAL		0	9	8
	47883.1	Pseudomonas synxantha 28887	ABSENT	ABSENT	PARTIAL	ABSENT	PARTIAL	ABSENT	ABSENT	ABSENT	ABSENT	ABSENT	ABSENT	ABSENT	PARTIAL	ABSENT	ABSENT	ABSENT	PARTIAL		0	4	13
	1.5737e+06	Pseudomonas sp. R32	ABSENT	PARTIAL	ABSENT	ABSENT	PARTIAL	PARTIAL	PARTIAL	PARTIAL	ABSENT	ABSENT	PARTIAL	PARTIAL	ABSENT	ABSENT	ABSENT	PARTIAL	ABSENT		0	8	9
	76759.40	Pseudomonas monteilii TCU-CK1	ABSENT	ABSENT	ABSENT	ABSENT	PARTIAL	ABSENT	PARTIAL	PARTIAL	ABSENT	ABSENT	ABSENT	PARTIAL	ABSENT	ABSENT	ABSENT	PARTIAL	ABSENT		0	5	12
	1513890.10	Pseudomonas chlororaphis subsp. piscium SLPH10	ABSENT	PRESENT	PARTIAL	PARTIAL	PARTIAL	PARTIAL	PARTIAL	PARTIAL	ABSENT	ABSENT	PARTIAL	PARTIAL	PARTIAL	PARTIAL	ABSENT	PARTIAL	ABSENT		1	11	5
	53408.5	Pseudomonas citronellolis P3B5	PARTIAL	PARTIAL	ABSENT	ABSENT	PARTIAL	PARTIAL	PARTIAL	ABSENT	ABSENT	ABSENT	ABSENT	PARTIAL	PARTIAL	PARTIAL	PARTIAL	PARTIAL	ABSENT		0	10	7
	294.224	Pseudomonas fluorescens Pt14	ABSENT	PARTIAL	ABSENT	PARTIAL	PARTIAL	ABSENT	ABSENT	ABSENT	ABSENT	ABSENT	PARTIAL	ABSENT	ABSENT	ABSENT	ABSENT	ABSENT	PRESENT		1	4	12
	294.454	Pseudomonas fluorescens Pf275	ABSENT	ABSENT	PARTIAL	ABSENT	PARTIAL	PARTIAL	ABSENT	ABSENT	ABSENT	ABSENT	PARTIAL	ABSENT	PARTIAL	PARTIAL	ABSENT	ABSENT	ABSENT		0	6	11
	150396	Pseudomonas sp. MT-1	ABSENT	ABSENT	ABSENT	ABSENT	ABSENT	ABSENT	ABSENT	ABSENT	ABSENT	ABSENT	ABSENT	ABSENT	ABSENT	ABSENT	ABSENT	ABSENT	ABSENT		0	0	17
	1.51389e+06	Pseudomonas chlororaphis subsp. piscium strain DSM 21509	ABSENT	PRESENT	PARTIAL	PARTIAL	PARTIAL	PARTIAL	PARTIAL	PARTIAL	ABSENT	ABSENT	PARTIAL	PARTIAL	PARTIAL	PARTIAL	ABSENT	PARTIAL	ABSENT		1	11	5
	587852	Pseudomonas chlororaphis subsp. Aureofaciens P2	ABSENT	PRESENT	PARTIAL	PARTIAL	PARTIAL	PARTIAL	PARTIAL	PARTIAL	ABSENT	ABSENT	PARTIAL	ABSENT	ABSENT	PARTIAL	ABSENT	PARTIAL	ABSENT		1	9	7
	294.550	Pseudomonas fluorescens LBUM677	ABSENT	PRESENT	PARTIAL	ABSENT	PARTIAL	PARTIAL	ABSENT	ABSENT	ABSENT	ABSENT	ABSENT	PARTIAL	PARTIAL	ABSENT	ABSENT	PARTIAL	ABSENT		1	6	10
	86192.1	Pseudomonas chlororaphis subsp. aurantiaca strain M12	ABSENT	PRESENT	PARTIAL	PARTIAL	PARTIAL	PARTIAL	PARTIAL	PARTIAL	ABSENT	ABSENT	PARTIAL	PARTIAL	PARTIAL	PARTIAL	ABSENT	PARTIAL	ABSENT		1	11	5
	587851	Pseudomonas chlororaphis subsp. aureofaciens ChPhzTR39	ABSENT	PRESENT	PARTIAL	PARTIAL	PARTIAL	PARTIAL	PARTIAL	PARTIAL	ABSENT	ABSENT	PARTIAL	ABSENT	ABSENT	PARTIAL	ABSENT	PARTIAL	ABSENT		1	9	7
	316.445	Pseudomonas stutzeri KGS-8	ABSENT	ABSENT	PARTIAL	ABSENT	ABSENT	PARTIAL	ABSENT	ABSENT	ABSENT	ABSENT	PARTIAL	ABSENT	ABSENT	ABSENT	ABSENT	ABSENT	ABSENT		0	3	14
	2.00539e+06	Pseudomonas sp. RU47	ABSENT	PARTIAL	PARTIAL	PARTIAL	PARTIAL	PARTIAL	ABSENT	ABSENT	ABSENT	ABSENT	PARTIAL	ABSENT	PARTIAL	PARTIAL	ABSENT	ABSENT	ABSENT		0	8	9
	2.12607e+06	Pseudomonas sp.LBUM920	ABSENT	PRESENT	ABSENT	ABSENT	PARTIAL	PARTIAL	PARTIAL	ABSENT	ABSENT	ABSENT	PARTIAL	ABSENT	PARTIAL	ABSENT	PARTIAL	PARTIAL	PARTIAL		1	8	8
	658630	Pseudomonas sp. CMR5c	ABSENT	PRESENT	PARTIAL	PARTIAL	PARTIAL	ABSENT	ABSENT	ABSENT	ABSENT	ABSENT	PARTIAL	ABSENT	PARTIAL	PARTIAL	ABSENT	ABSENT	PARTIAL		1	7	9
	287.266	Pseudomonas aeruginosa N17-1	PRESENT	ABSENT	ABSENT	ABSENT	ABSENT	PARTIAL	ABSENT	PARTIAL	ABSENT	ABSENT	ABSENT	ABSENT	PARTIAL	ABSENT	ABSENT	ABSENT	ABSENT		1	3	13
	2.21787e+06	Pseudomonas sp. SGAir0191	ABSENT	ABSENT	ABSENT	ABSENT	ABSENT	ABSENT	ABSENT	ABSENT	ABSENT	ABSENT	ABSENT	ABSENT	ABSENT	ABSENT	ABSENT	PARTIAL	ABSENT		0	1	16
	587851.10	Pseudomonas chlororaphis subsp. aureofaciens66	PARTIAL	PRESENT	PARTIAL	PARTIAL	PARTIAL	PARTIAL	ABSENT	PARTIAL	ABSENT	ABSENT	PARTIAL	PARTIAL	ABSENT	PARTIAL	ABSENT	ABSENT	ABSENT		1	9	7
	69328.3	Pseudomonas sp. VLB120	ABSENT	ABSENT	ABSENT	ABSENT	ABSENT	PARTIAL	ABSENT	ABSENT	ABSENT	ABSENT	ABSENT	ABSENT	ABSENT	ABSENT	ABSENT	PARTIAL	ABSENT		0	2	15
	1.0951e+06	Pseudomonas syringae pv. actinidiae ICMP 18884	ABSENT	ABSENT	ABSENT	ABSENT	PARTIAL	ABSENT	PARTIAL	ABSENT	ABSENT	ABSENT	ABSENT	ABSENT	PARTIAL	ABSENT	ABSENT	PARTIAL	PARTIAL		0	5	12
	1.14779e+06	Pseudomonas aeruginosa PAO1H2O	PARTIAL	PARTIAL	ABSENT	ABSENT	ABSENT	ABSENT	ABSENT	PARTIAL	ABSENT	ABSENT	ABSENT	ABSENT	PARTIAL	ABSENT	ABSENT	ABSENT	ABSENT		0	4	13
	76760.2	Pseudomonas rhodesiae NL2019	ABSENT	ABSENT	ABSENT	ABSENT	ABSENT	PARTIAL	ABSENT	ABSENT	ABSENT	ABSENT	PARTIAL	ABSENT	PARTIAL	ABSENT	ABSENT	ABSENT	PARTIAL		0	4	13
	319939	Pseudomonas otitidis MrB4	ABSENT	PARTIAL	ABSENT	ABSENT	ABSENT	ABSENT	PARTIAL	PARTIAL	ABSENT	ABSENT	ABSENT	PARTIAL	PARTIAL	PARTIAL	ABSENT	PARTIAL	ABSENT		0	7	10
	1.44814e+06	Pseudomonas aeruginosa YL84	PRESENT	PARTIAL	ABSENT	ABSENT	ABSENT	PARTIAL	ABSENT	PARTIAL	ABSENT	ABSENT	ABSENT	ABSENT	PARTIAL	ABSENT	ABSENT	ABSENT	ABSENT		1	4	12
	587851	Pseudomonas chlororaphis subsp. aureofaciens ChPhzS24	ABSENT	PRESENT	PARTIAL	PARTIAL	PARTIAL	PARTIAL	PARTIAL	PARTIAL	ABSENT	ABSENT	PARTIAL	ABSENT	PARTIAL	PARTIAL	ABSENT	PARTIAL	ABSENT		1	10	6
	1.57372e+06	Pseudomonas sp. S34	ABSENT	ABSENT	PARTIAL	ABSENT	ABSENT	PARTIAL	PARTIAL	ABSENT	ABSENT	ABSENT	ABSENT	ABSENT	ABSENT	ABSENT	ABSENT	ABSENT	ABSENT		0	3	14
	294.831	Pseudomonas fluorescensG7	ABSENT	ABSENT	PARTIAL	ABSENT	PARTIAL	PARTIAL	ABSENT	ABSENT	ABSENT	ABSENT	ABSENT	ABSENT	PARTIAL	ABSENT	ABSENT	ABSENT	ABSENT		0	4	13
	216595	Pseudomonas fluorescens SBW25	ABSENT	ABSENT	PARTIAL	PARTIAL	ABSENT	PARTIAL	ABSENT	ABSENT	ABSENT	ABSENT	ABSENT	ABSENT	PARTIAL	ABSENT	ABSENT	ABSENT	PARTIAL		0	5	12
	76758.2	Pseudomonas orientalis 8B	PARTIAL	PARTIAL	ABSENT	PRESENT	PARTIAL	PARTIAL	ABSENT	PARTIAL	ABSENT	ABSENT	PARTIAL	PARTIAL	ABSENT	PARTIAL	ABSENT	ABSENT	PARTIAL		1	9	7
	53707.1	Pseudomonas amygdali pv. lachrymans NM002	PARTIAL	PARTIAL	ABSENT	ABSENT	ABSENT	PARTIAL	PARTIAL	ABSENT	ABSENT	ABSENT	PARTIAL	ABSENT	ABSENT	ABSENT	ABSENT	ABSENT	ABSENT		0	5	12
	2.05296e+06	Pseudomonas sp. ACM7	ABSENT	ABSENT	PARTIAL	PARTIAL	ABSENT	PARTIAL	PARTIAL	ABSENT	ABSENT	ABSENT	ABSENT	PARTIAL	ABSENT	ABSENT	ABSENT	PARTIAL	ABSENT		0	6	11
	2.50598e+06	Pseudomonas sp. 11K1	ABSENT	PARTIAL	ABSENT	PARTIAL	PARTIAL	PARTIAL	PARTIAL	ABSENT	ABSENT	ABSENT	PRESENT	ABSENT	PARTIAL	ABSENT	ABSENT	ABSENT	ABSENT		1	6	10
	95301.3	Pseudomonas multiresinivorans populi	ABSENT	ABSENT	ABSENT	ABSENT	PARTIAL	PARTIAL	ABSENT	ABSENT	ABSENT	ABSENT	ABSENT	PARTIAL	PARTIAL	PRESENT	PARTIAL	ABSENT	PARTIAL		1	6	10
	294.836	Pseudomonas fluorescens MPDS	ABSENT	PARTIAL	PARTIAL	ABSENT	PARTIAL	PARTIAL	ABSENT	PARTIAL	ABSENT	ABSENT	PRESENT	ABSENT	PARTIAL	ABSENT	ABSENT	ABSENT	ABSENT		1	6	10
	294.391	Pseudomonas fluorescens FR1	ABSENT	PARTIAL	ABSENT	PARTIAL	PARTIAL	PARTIAL	ABSENT	ABSENT	ABSENT	ABSENT	PRESENT	ABSENT	ABSENT	ABSENT	ABSENT	ABSENT	ABSENT		1	4	12
	294.212	Pseudomonas fluorescens L111	ABSENT	ABSENT	ABSENT	ABSENT	PARTIAL	ABSENT	ABSENT	ABSENT	ABSENT	ABSENT	ABSENT	ABSENT	PARTIAL	ABSENT	ABSENT	ABSENT	PARTIAL		0	3	14
	317.442	Pseudomonas syringae Ps25	ABSENT	ABSENT	ABSENT	ABSENT	ABSENT	ABSENT	PRESENT	ABSENT	ABSENT	ABSENT	ABSENT	PARTIAL	PARTIAL	ABSENT	ABSENT	PARTIAL	ABSENT		1	3	13
	76758.1	Pseudomonas orientalis R2-66-08W	ABSENT	PARTIAL	ABSENT	PARTIAL	PARTIAL	PARTIAL	ABSENT	ABSENT	ABSENT	ABSENT	ABSENT	PARTIAL	PARTIAL	ABSENT	ABSENT	ABSENT	PARTIAL		0	7	10
	294.161	Pseudomonas fluorescens FW300-N2C3	ABSENT	PARTIAL	PARTIAL	PARTIAL	PARTIAL	PARTIAL	ABSENT	PARTIAL	ABSENT	ABSENT	PARTIAL	PARTIAL	ABSENT	ABSENT	ABSENT	ABSENT	ABSENT		0	8	9
	2.21306e+06	Pseudomonas sp. R2A2	ABSENT	ABSENT	ABSENT	ABSENT	ABSENT	ABSENT	ABSENT	ABSENT	ABSENT	PARTIAL	ABSENT	ABSENT	ABSENT	ABSENT	ABSENT	ABSENT	ABSENT		0	1	16
	303.509	Pseudomonas putida NX-1	ABSENT	ABSENT	ABSENT	ABSENT	ABSENT	ABSENT	ABSENT	ABSENT	ABSENT	ABSENT	ABSENT	PARTIAL	PARTIAL	ABSENT	PARTIAL	PARTIAL	ABSENT		0	4	13
	317.422	Pseudomonas syringae inb918	ABSENT	PARTIAL	PARTIAL	PARTIAL	PARTIAL	PRESENT	ABSENT	PARTIAL	ABSENT	ABSENT	PARTIAL	PARTIAL	PARTIAL	ABSENT	ABSENT	PARTIAL	ABSENT		1	9	7
	1.98117e+06	Pseudomonas sp. M30-35	ABSENT	ABSENT	ABSENT	ABSENT	ABSENT	ABSENT	ABSENT	ABSENT	ABSENT	ABSENT	ABSENT	ABSENT	ABSENT	ABSENT	ABSENT	ABSENT	ABSENT		0	0	17
	1.33869e+06	Pseudomonas sp.JY-Q	ABSENT	ABSENT	ABSENT	ABSENT	PARTIAL	ABSENT	ABSENT	ABSENT	ABSENT	ABSENT	PARTIAL	PARTIAL	ABSENT	ABSENT	ABSENT	ABSENT	ABSENT		0	3	14
	1.35473e+06	Pseudomonas sp. S58	ABSENT	ABSENT	ABSENT	ABSENT	ABSENT	PARTIAL	PARTIAL	ABSENT	ABSENT	ABSENT	PARTIAL	ABSENT	ABSENT	ABSENT	ABSENT	ABSENT	ABSENT		0	3	14
	1.12498e+06	Pseudomonas protegens CHA0	PARTIAL	PARTIAL	PARTIAL	PARTIAL	PARTIAL	ABSENT	PARTIAL	ABSENT	ABSENT	ABSENT	ABSENT	PARTIAL	ABSENT	ABSENT	ABSENT	PARTIAL	PARTIAL		0	9	8
	316.377	Pseudomonas stutzeri SGAir0442	ABSENT	ABSENT	ABSENT	ABSENT	ABSENT	ABSENT	ABSENT	ABSENT	ABSENT	PRESENT	ABSENT	ABSENT	ABSENT	ABSENT	ABSENT	ABSENT	ABSENT		1	0	16
	2.08305e+06	Pseudomonas sp. SWI36	ABSENT	ABSENT	ABSENT	ABSENT	PARTIAL	ABSENT	ABSENT	ABSENT	ABSENT	ABSENT	PARTIAL	PRESENT	ABSENT	ABSENT	ABSENT	ABSENT	ABSENT		1	2	14
	1.57372e+06	Pseudomonas sp. S35	ABSENT	PRESENT	ABSENT	PARTIAL	PARTIAL	PARTIAL	ABSENT	ABSENT	ABSENT	ABSENT	PARTIAL	ABSENT	PARTIAL	ABSENT	PARTIAL	ABSENT	ABSENT		1	6	10
	198620	Pseudomonas koreensisD26	ABSENT	PARTIAL	ABSENT	PARTIAL	PARTIAL	PARTIAL	ABSENT	ABSENT	ABSENT	ABSENT	PARTIAL	ABSENT	ABSENT	ABSENT	ABSENT	ABSENT	ABSENT		0	5	12
	702116	Pseudomonas arsenicoxydans ACM1	ABSENT	PARTIAL	PARTIAL	ABSENT	ABSENT	PARTIAL	ABSENT	ABSENT	ABSENT	ABSENT	ABSENT	ABSENT	PARTIAL	ABSENT	ABSENT	ABSENT	ABSENT		0	4	13
	198620	Pseudomonas koreensis P19E3	ABSENT	PRESENT	ABSENT	ABSENT	PARTIAL	PRESENT	PARTIAL	ABSENT	ABSENT	ABSENT	PARTIAL	PARTIAL	PARTIAL	ABSENT	ABSENT	PARTIAL	PARTIAL		2	7	8
	658642	Pseudomonas sp. R4-34-07	ABSENT	ABSENT	ABSENT	ABSENT	ABSENT	ABSENT	ABSENT	ABSENT	ABSENT	ABSENT	ABSENT	ABSENT	PARTIAL	ABSENT	ABSENT	ABSENT	PARTIAL		0	2	15
	300.43	Pseudomonas mendocina NEB698	ABSENT	ABSENT	ABSENT	ABSENT	ABSENT	ABSENT	ABSENT	ABSENT	PARTIAL	ABSENT	ABSENT	ABSENT	PARTIAL	ABSENT	ABSENT	ABSENT	ABSENT		0	2	15
	303.410	Pseudomonas putida	PARTIAL	PARTIAL	ABSENT	PARTIAL	PARTIAL	ABSENT	ABSENT	PARTIAL	ABSENT	ABSENT	ABSENT	PARTIAL	PARTIAL	ABSENT	ABSENT	PARTIAL	ABSENT		0	8	9
	1.03791e+06	Pseudomonas fluorescensA506	ABSENT	PARTIAL	ABSENT	PARTIAL	PARTIAL	ABSENT	ABSENT	ABSENT	ABSENT	ABSENT	PARTIAL	ABSENT	ABSENT	ABSENT	ABSENT	ABSENT	PRESENT		1	4	12
	1.44163e+06	Pseudomonas cichorii JBC1	ABSENT	PARTIAL	ABSENT	ABSENT	ABSENT	PARTIAL	ABSENT	ABSENT	ABSENT	ABSENT	PARTIAL	ABSENT	ABSENT	ABSENT	ABSENT	PARTIAL	ABSENT		0	4	13
	1.93053e+06	Pseudomonas sp. CC6-YY-74	ABSENT	PARTIAL	ABSENT	ABSENT	PARTIAL	ABSENT	ABSENT	ABSENT	ABSENT	ABSENT	ABSENT	ABSENT	ABSENT	ABSENT	ABSENT	ABSENT	ABSENT		0	2	15
	1.39552e+06	Pseudomonas moraviensis R28-S	ABSENT	ABSENT	PARTIAL	ABSENT	ABSENT	PARTIAL	ABSENT	ABSENT	ABSENT	ABSENT	ABSENT	ABSENT	PARTIAL	ABSENT	ABSENT	ABSENT	ABSENT		0	3	14
	1.14913e+06	Pseudomonas pseudoalcaligenes KF707	PARTIAL	ABSENT	ABSENT	ABSENT	ABSENT	PARTIAL	ABSENT	ABSENT	ABSENT	ABSENT	ABSENT	ABSENT	PRESENT	ABSENT	ABSENT	ABSENT	ABSENT		1	2	14
	287.2	Pseudomonas aeruginosa F9676	PRESENT	PARTIAL	ABSENT	ABSENT	ABSENT	PARTIAL	ABSENT	PARTIAL	ABSENT	ABSENT	ABSENT	ABSENT	PARTIAL	ABSENT	ABSENT	ABSENT	ABSENT		1	4	12
	47879.4	Pseudomonas corrugata RM1-1-4	ABSENT	ABSENT	PARTIAL	ABSENT	ABSENT	ABSENT	ABSENT	ABSENT	ABSENT	ABSENT	ABSENT	ABSENT	ABSENT	ABSENT	ABSENT	ABSENT	ABSENT		0	1	16
	86192.2	Pseudomonas chlororaphis subsp. aurantiaca 464	ABSENT	PRESENT	PARTIAL	PARTIAL	PARTIAL	PARTIAL	PARTIAL	PARTIAL	ABSENT	ABSENT	PARTIAL	PARTIAL	PARTIAL	PARTIAL	ABSENT	PARTIAL	ABSENT		1	11	5
	237609	Pseudomonas alkylphenolica Neo	ABSENT	PARTIAL	ABSENT	PARTIAL	ABSENT	PARTIAL	ABSENT	PARTIAL	ABSENT	ABSENT	ABSENT	ABSENT	PARTIAL	ABSENT	ABSENT	PARTIAL	PARTIAL		0	7	10
	86192.20	Pseudomonas chlororaphis subsp. aurantiaca Q16	ABSENT	PRESENT	PARTIAL	PARTIAL	PARTIAL	PARTIAL	PARTIAL	PARTIAL	ABSENT	ABSENT	PARTIAL	PARTIAL	PARTIAL	ABSENT	ABSENT	PARTIAL	ABSENT		1	10	6
	2.0452e+06	Pseudomonas sp. s211(2017)	ABSENT	PARTIAL	PARTIAL	ABSENT	PARTIAL	PARTIAL	ABSENT	PARTIAL	ABSENT	ABSENT	PRESENT	ABSENT	PARTIAL	ABSENT	ABSENT	ABSENT	ABSENT		1	6	10
	379732	Pseudomonas stutzeri A1501	ABSENT	ABSENT	ABSENT	ABSENT	ABSENT	ABSENT	ABSENT	ABSENT	ABSENT	PRESENT	ABSENT	ABSENT	ABSENT	ABSENT	ABSENT	ABSENT	ABSENT		1	0	16
	86192.2	Pseudomonas chlororaphis subsp. Aurantiaca CW2	ABSENT	PRESENT	PARTIAL	PARTIAL	PARTIAL	PARTIAL	PARTIAL	PARTIAL	ABSENT	ABSENT	PARTIAL	PARTIAL	PARTIAL	PARTIAL	ABSENT	PARTIAL	ABSENT		1	11	5
	2.21906e+06	Pseudomonas sp. LG1E9	ABSENT	PARTIAL	ABSENT	PARTIAL	PARTIAL	ABSENT	ABSENT	ABSENT	ABSENT	ABSENT	PARTIAL	ABSENT	PARTIAL	ABSENT	ABSENT	PARTIAL	PARTIAL		0	7	10
	930166	Pseudomonas brassicacearum S-1	ABSENT	PARTIAL	ABSENT	PARTIAL	PARTIAL	ABSENT	ABSENT	ABSENT	ABSENT	ABSENT	PRESENT	PARTIAL	PARTIAL	ABSENT	ABSENT	ABSENT	ABSENT		1	5	11
	47878.2	Pseudomonas azotoformans F77	ABSENT	ABSENT	PARTIAL	PARTIAL	ABSENT	PARTIAL	PARTIAL	ABSENT	ABSENT	ABSENT	ABSENT	ABSENT	PARTIAL	PARTIAL	PARTIAL	ABSENT	PARTIAL		0	8	9
	587754	Pseudomonas chlororaphis TAMOak81	ABSENT	PRESENT	PARTIAL	PARTIAL	PARTIAL	PARTIAL	PARTIAL	PARTIAL	ABSENT	ABSENT	PARTIAL	PARTIAL	PARTIAL	PARTIAL	ABSENT	PARTIAL	ABSENT		1	11	5
	2.07308e+06	Pseudomonas sp. DTU12.3	ABSENT	PARTIAL	ABSENT	PARTIAL	PARTIAL	PARTIAL	ABSENT	ABSENT	ABSENT	ABSENT	PARTIAL	ABSENT	ABSENT	ABSENT	ABSENT	PARTIAL	PARTIAL		0	7	10
	1.51389e+06	Pseudomonas chlororaphis subsp. piscium PCL1391	ABSENT	PRESENT	PARTIAL	PARTIAL	PARTIAL	PARTIAL	PARTIAL	PARTIAL	ABSENT	ABSENT	PARTIAL	PARTIAL	PARTIAL	PARTIAL	ABSENT	PARTIAL	ABSENT		1	11	5
	1.57372e+06	Pseudomonas sp. S49	ABSENT	PARTIAL	PARTIAL	PARTIAL	PARTIAL	PARTIAL	ABSENT	ABSENT	ABSENT	ABSENT	PARTIAL	ABSENT	PARTIAL	PARTIAL	ABSENT	ABSENT	ABSENT		0	8	9
	76758.1	Pseudomonas orientalis L1-3-08	ABSENT	PARTIAL	ABSENT	PARTIAL	PARTIAL	PARTIAL	ABSENT	ABSENT	ABSENT	ABSENT	ABSENT	PARTIAL	ABSENT	ABSENT	ABSENT	ABSENT	PARTIAL		0	6	11
	2.06757e+06	Pseudomonas sp. NC02	ABSENT	PARTIAL	ABSENT	PARTIAL	PRESENT	ABSENT	ABSENT	ABSENT	ABSENT	ABSENT	PARTIAL	PARTIAL	PARTIAL	ABSENT	ABSENT	PARTIAL	PARTIAL		1	7	9
	191390	Pseudomonas palleroniana MAB3	PARTIAL	ABSENT	ABSENT	PARTIAL	ABSENT	PARTIAL	ABSENT	ABSENT	ABSENT	ABSENT	ABSENT	ABSENT	PARTIAL	ABSENT	ABSENT	ABSENT	PARTIAL		0	5	12
	1.51389e+06	Pseudomonas chlororaphis subsp. piscium ChPhzTR44	ABSENT	PRESENT	PARTIAL	PARTIAL	PARTIAL	PARTIAL	PARTIAL	PARTIAL	ABSENT	ABSENT	PARTIAL	PARTIAL	PARTIAL	PARTIAL	ABSENT	PARTIAL	ABSENT		1	11	5
	2.61444e+06	Pseudomonas sp.LPB260	ABSENT	ABSENT	ABSENT	ABSENT	ABSENT	ABSENT	ABSENT	ABSENT	ABSENT	ABSENT	PARTIAL	ABSENT	ABSENT	ABSENT	ABSENT	ABSENT	ABSENT		0	1	16
	300.73	Pseudomonas mendocina NSYSU	ABSENT	ABSENT	ABSENT	ABSENT	ABSENT	ABSENT	ABSENT	ABSENT	PRESENT	ABSENT	ABSENT	ABSENT	ABSENT	ABSENT	ABSENT	ABSENT	ABSENT		1	0	16
	1.53411e+06	Pseudomonas sp. DR 5-09	PARTIAL	PARTIAL	PARTIAL	PARTIAL	PARTIAL	PRESENT	ABSENT	PARTIAL	ABSENT	ABSENT	PARTIAL	ABSENT	PARTIAL	ABSENT	ABSENT	PARTIAL	ABSENT		1	9	7
	1.8273e+06	Pseudomonas sp.	ABSENT	PARTIAL	ABSENT	PARTIAL	ABSENT	ABSENT	ABSENT	ABSENT	ABSENT	ABSENT	PARTIAL	ABSENT	PARTIAL	ABSENT	ABSENT	ABSENT	PRESENT		1	4	12
	287.102	Pseudomonas aeruginosa CFSAN084950	PRESENT	ABSENT	ABSENT	ABSENT	ABSENT	PARTIAL	ABSENT	PARTIAL	ABSENT	ABSENT	ABSENT	ABSENT	PARTIAL	ABSENT	ABSENT	ABSENT	ABSENT		1	3	13
	78327.9	Pseudomonas mosselii PtA1	ABSENT	PARTIAL	ABSENT	ABSENT	ABSENT	PARTIAL	PARTIAL	PARTIAL	ABSENT	ABSENT	PARTIAL	PARTIAL	PARTIAL	PARTIAL	ABSENT	PARTIAL	ABSENT		0	9	8
	2.47939e+06	Pseudomonas sp. LTGT-11-2Z	ABSENT	ABSENT	ABSENT	ABSENT	PARTIAL	ABSENT	PARTIAL	PARTIAL	ABSENT	ABSENT	ABSENT	PARTIAL	ABSENT	ABSENT	ABSENT	PARTIAL	ABSENT		0	5	12
	2.20136e+06	Pseudomonas sp. 44196	ABSENT	ABSENT	PARTIAL	PARTIAL	ABSENT	ABSENT	ABSENT	ABSENT	ABSENT	ABSENT	ABSENT	ABSENT	PARTIAL	ABSENT	ABSENT	ABSENT	ABSENT		0	3	14
	198620	Pseudomonas koreensis CRS05-R5	ABSENT	ABSENT	ABSENT	ABSENT	PARTIAL	PARTIAL	PARTIAL	ABSENT	ABSENT	ABSENT	ABSENT	PARTIAL	PARTIAL	ABSENT	ABSENT	PARTIAL	ABSENT		0	6	11
	2.60942e+06	Pseudomonas sp. KUIN-1	ABSENT	ABSENT	PARTIAL	ABSENT	ABSENT	ABSENT	ABSENT	ABSENT	ABSENT	ABSENT	ABSENT	ABSENT	PARTIAL	ABSENT	ABSENT	ABSENT	ABSENT		0	2	15
	303.451	Pseudomonas putida E46	ABSENT	ABSENT	ABSENT	ABSENT	PARTIAL	ABSENT	ABSENT	PARTIAL	ABSENT	ABSENT	PARTIAL	PRESENT	ABSENT	PARTIAL	ABSENT	ABSENT	PARTIAL		1	5	11
	287.575	Pseudomonas aeruginosaJB2	PRESENT	PARTIAL	ABSENT	ABSENT	ABSENT	PARTIAL	ABSENT	PARTIAL	ABSENT	ABSENT	ABSENT	ABSENT	PARTIAL	ABSENT	ABSENT	ABSENT	ABSENT		1	4	12
	198619	Pseudomonas umsongensis GO16	ABSENT	PRESENT	PARTIAL	PARTIAL	PARTIAL	ABSENT	PARTIAL	ABSENT	ABSENT	ABSENT	PARTIAL	ABSENT	ABSENT	PARTIAL	ABSENT	PARTIAL	ABSENT		1	7	9
	86192.2	Pseudomonas chlororaphis subsp. aurantiaca M71	ABSENT	PRESENT	PARTIAL	PARTIAL	PARTIAL	PARTIAL	PARTIAL	PARTIAL	ABSENT	ABSENT	PARTIAL	PARTIAL	PARTIAL	PARTIAL	ABSENT	PARTIAL	ABSENT		1	11	5
	312307	Pseudomonas entomophila 2014	ABSENT	ABSENT	ABSENT	ABSENT	ABSENT	ABSENT	PARTIAL	PARTIAL	ABSENT	ABSENT	ABSENT	ABSENT	ABSENT	ABSENT	ABSENT	PRESENT	ABSENT		1	2	14
	316.375	Pseudomonas stutzeri DW2-1	ABSENT	ABSENT	ABSENT	ABSENT	ABSENT	ABSENT	ABSENT	ABSENT	ABSENT	ABSENT	ABSENT	ABSENT	ABSENT	ABSENT	ABSENT	ABSENT	ABSENT		0	0	17
	930166	Pseudomonas brassicacearum3Re2-7	ABSENT	PARTIAL	ABSENT	PARTIAL	PARTIAL	PARTIAL	ABSENT	ABSENT	ABSENT	ABSENT	PRESENT	PARTIAL	PARTIAL	ABSENT	ABSENT	ABSENT	PARTIAL		1	7	9
	294.840	Pseudomonas fluorescens W-6	ABSENT	PARTIAL	PARTIAL	PARTIAL	PARTIAL	PARTIAL	ABSENT	ABSENT	ABSENT	ABSENT	PARTIAL	ABSENT	PARTIAL	ABSENT	ABSENT	PARTIAL	PARTIAL		0	9	8
	287.446	Pseudomonas aeruginosaOcean-1155	PRESENT	PARTIAL	ABSENT	ABSENT	ABSENT	PARTIAL	ABSENT	PARTIAL	ABSENT	ABSENT	ABSENT	ABSENT	PARTIAL	ABSENT	ABSENT	ABSENT	ABSENT		1	4	12
	587851	Pseudomonas chlororaphis subsp. AureofaciensChPhzS23	ABSENT	PRESENT	PARTIAL	PARTIAL	PARTIAL	PARTIAL	PARTIAL	PARTIAL	ABSENT	ABSENT	PARTIAL	ABSENT	PARTIAL	PARTIAL	ABSENT	PARTIAL	ABSENT		1	10	6
	658644	Pseudomonas sp. R5-89-07	ABSENT	ABSENT	ABSENT	PARTIAL	ABSENT	ABSENT	ABSENT	ABSENT	ABSENT	ABSENT	ABSENT	ABSENT	ABSENT	PARTIAL	ABSENT	ABSENT	PARTIAL		0	3	14
	1.12302e+06	Pseudomonas balearica DSM 6083	ABSENT	ABSENT	ABSENT	ABSENT	ABSENT	ABSENT	ABSENT	ABSENT	ABSENT	ABSENT	ABSENT	ABSENT	ABSENT	ABSENT	ABSENT	ABSENT	ABSENT		0	0	17
	86192.3	Pseudomonas chlororaphis subsp. Aurantiacazm-1	ABSENT	PRESENT	PARTIAL	PARTIAL	PARTIAL	PARTIAL	PARTIAL	PARTIAL	ABSENT	ABSENT	PARTIAL	PARTIAL	PARTIAL	ABSENT	ABSENT	PARTIAL	ABSENT		1	10	6
	47883.2	Pseudomonas synxantha R6-28-08	ABSENT	ABSENT	ABSENT	ABSENT	PARTIAL	ABSENT	ABSENT	ABSENT	ABSENT	ABSENT	ABSENT	ABSENT	ABSENT	ABSENT	ABSENT	ABSENT	PARTIAL		0	2	15
	300.19	Pseudomonas mendocina MAE1-K	ABSENT	ABSENT	ABSENT	ABSENT	ABSENT	ABSENT	ABSENT	ABSENT	PRESENT	ABSENT	ABSENT	ABSENT	ABSENT	ABSENT	PARTIAL	ABSENT	ABSENT		1	1	15
	287.104	Pseudomonas aeruginosa YB01	PRESENT	ABSENT	ABSENT	ABSENT	ABSENT	PARTIAL	ABSENT	PARTIAL	ABSENT	ABSENT	ABSENT	ABSENT	PARTIAL	ABSENT	ABSENT	ABSENT	ABSENT		1	3	13
	2.16958e+06	Pseudomonas sp. SXM-1	ABSENT	PARTIAL	ABSENT	PARTIAL	PRESENT	ABSENT	ABSENT	ABSENT	ABSENT	ABSENT	PARTIAL	PARTIAL	PARTIAL	ABSENT	ABSENT	PARTIAL	PARTIAL		1	7	9
	316.376	Pseudomonas stutzeri 1W1-1A	ABSENT	ABSENT	ABSENT	ABSENT	ABSENT	ABSENT	ABSENT	ABSENT	ABSENT	ABSENT	ABSENT	ABSENT	ABSENT	ABSENT	ABSENT	ABSENT	ABSENT		0	0	17
	587754	Pseudomonas chlororaphis B25	ABSENT	PRESENT	ABSENT	PARTIAL	PARTIAL	PARTIAL	PARTIAL	PARTIAL	ABSENT	ABSENT	PARTIAL	PARTIAL	PARTIAL	ABSENT	ABSENT	PARTIAL	ABSENT		1	9	7
	287.446	Pseudomonas aeruginosa Ocean-1175	PRESENT	PARTIAL	ABSENT	ABSENT	ABSENT	PARTIAL	ABSENT	PARTIAL	ABSENT	ABSENT	ABSENT	ABSENT	PARTIAL	ABSENT	ABSENT	ABSENT	ABSENT		1	4	12
	104087	Pseudomonas frederiksbergensis AS1	ABSENT	PARTIAL	PARTIAL	PARTIAL	PARTIAL	PARTIAL	ABSENT	ABSENT	ABSENT	ABSENT	PARTIAL	PARTIAL	ABSENT	ABSENT	ABSENT	ABSENT	ABSENT		0	7	10
	316.120	Pseduomonas stuzeri 273	ABSENT	ABSENT	ABSENT	ABSENT	ABSENT	ABSENT	ABSENT	ABSENT	ABSENT	ABSENT	ABSENT	ABSENT	ABSENT	ABSENT	ABSENT	ABSENT	ABSENT		0	0	17
	76758.1	Pseudomonas orientalis F9	ABSENT	PARTIAL	ABSENT	PRESENT	PARTIAL	PARTIAL	ABSENT	ABSENT	ABSENT	ABSENT	PARTIAL	ABSENT	ABSENT	ABSENT	ABSENT	ABSENT	PARTIAL		1	5	11
	199202	Pseudomonas syringae pv. Lapsa ATCC 10859	ABSENT	ABSENT	PARTIAL	ABSENT	ABSENT	PARTIAL	ABSENT	PARTIAL	ABSENT	ABSENT	ABSENT	ABSENT	PARTIAL	ABSENT	ABSENT	ABSENT	ABSENT		0	4	13
	2.65424e+06	Pseudomonas sp. DTU12.1	ABSENT	PARTIAL	PARTIAL	ABSENT	ABSENT	PARTIAL	ABSENT	ABSENT	ABSENT	ABSENT	PARTIAL	ABSENT	PARTIAL	ABSENT	ABSENT	ABSENT	PARTIAL		0	6	11
	303.627	Pseudomonas putida B1	ABSENT	ABSENT	ABSENT	ABSENT	PARTIAL	ABSENT	PARTIAL	PARTIAL	ABSENT	ABSENT	PARTIAL	PRESENT	ABSENT	ABSENT	ABSENT	ABSENT	ABSENT		1	4	12
	237610.30	Pseudomonas psychrotolerans CS51	ABSENT	ABSENT	ABSENT	ABSENT	ABSENT	ABSENT	ABSENT	ABSENT	ABSENT	ABSENT	ABSENT	ABSENT	ABSENT	ABSENT	ABSENT	ABSENT	ABSENT		0	0	17
	103796	Pseudomonas syringae pv. actinidiae NZ-47	ABSENT	ABSENT	ABSENT	ABSENT	PARTIAL	ABSENT	PARTIAL	ABSENT	ABSENT	ABSENT	ABSENT	ABSENT	PARTIAL	ABSENT	ABSENT	PARTIAL	PARTIAL		0	5	12
	303.682	Pseudomonas putida TS312	ABSENT	ABSENT	ABSENT	ABSENT	PARTIAL	ABSENT	PARTIAL	PARTIAL	ABSENT	ABSENT	ABSENT	PARTIAL	ABSENT	ABSENT	ABSENT	PARTIAL	PARTIAL		0	6	11
	33069.2	Pseudomonas viridiflavaCFBP 1590	ABSENT	ABSENT	PARTIAL	ABSENT	PARTIAL	ABSENT	PARTIAL	ABSENT	ABSENT	ABSENT	ABSENT	ABSENT	ABSENT	ABSENT	ABSENT	ABSENT	PARTIAL		0	4	13
	312307	Pseudomonas entomophila 1257	ABSENT	ABSENT	ABSENT	ABSENT	ABSENT	ABSENT	PARTIAL	PARTIAL	ABSENT	ABSENT	ABSENT	ABSENT	ABSENT	ABSENT	ABSENT	PRESENT	ABSENT		1	2	14
	86192.2	Pseudomonas chlororaphis subsp. Aurantiaca PCM 2210	ABSENT	PRESENT	PARTIAL	PARTIAL	PARTIAL	PARTIAL	PARTIAL	PARTIAL	ABSENT	ABSENT	PARTIAL	PARTIAL	PARTIAL	ABSENT	ABSENT	PARTIAL	ABSENT		1	10	6
	587753.10	Pseudomonas chlororaphis PCL1606	ABSENT	PRESENT	PARTIAL	PARTIAL	ABSENT	ABSENT	PARTIAL	ABSENT	ABSENT	ABSENT	PARTIAL	ABSENT	PARTIAL	ABSENT	ABSENT	PARTIAL	ABSENT		1	6	10
	1.17329e+06	Pseudomonas sp. R4-39-08	ABSENT	ABSENT	ABSENT	ABSENT	ABSENT	ABSENT	ABSENT	ABSENT	ABSENT	ABSENT	ABSENT	ABSENT	ABSENT	PARTIAL	ABSENT	ABSENT	PARTIAL		0	2	15
	2.49885e+06	Pseudomonas sp. MPC6	ABSENT	PARTIAL	PARTIAL	ABSENT	ABSENT	PARTIAL	PARTIAL	ABSENT	ABSENT	ABSENT	PARTIAL	PARTIAL	PARTIAL	ABSENT	ABSENT	PARTIAL	ABSENT		0	8	9
	46257.8	Pseudomonas avellanae R2leaf	ABSENT	ABSENT	ABSENT	ABSENT	ABSENT	ABSENT	PRESENT	ABSENT	ABSENT	ABSENT	ABSENT	ABSENT	PARTIAL	ABSENT	PARTIAL	PARTIAL	PARTIAL		1	4	12
	287.297	Pseudomonas aeruginosa B10W	PRESENT	ABSENT	ABSENT	ABSENT	ABSENT	PARTIAL	ABSENT	PARTIAL	ABSENT	ABSENT	ABSENT	ABSENT	PARTIAL	ABSENT	ABSENT	ABSENT	ABSENT		1	3	13
	1.51389e+06	Pseudomonas chlororaphis subsp. PisciumChPhzS135	ABSENT	PRESENT	PARTIAL	PARTIAL	PARTIAL	PARTIAL	PARTIAL	PARTIAL	ABSENT	ABSENT	PARTIAL	PARTIAL	PARTIAL	PARTIAL	ABSENT	PARTIAL	ABSENT		1	11	5
	587754	Pseudomonas chlororaphis R47	ABSENT	PRESENT	PARTIAL	PARTIAL	PARTIAL	PARTIAL	PARTIAL	PARTIAL	ABSENT	ABSENT	PARTIAL	ABSENT	ABSENT	PARTIAL	ABSENT	PARTIAL	ABSENT		1	9	7
	303.508	Pseudomonas putida PICP2	ABSENT	PARTIAL	ABSENT	PARTIAL	ABSENT	PARTIAL	ABSENT	PRESENT	ABSENT	ABSENT	ABSENT	PARTIAL	ABSENT	ABSENT	ABSENT	PARTIAL	ABSENT		1	5	11
	658629	Pseudomonas sp. CMR12a	ABSENT	PARTIAL	PARTIAL	ABSENT	ABSENT	ABSENT	ABSENT	ABSENT	ABSENT	ABSENT	ABSENT	ABSENT	ABSENT	PARTIAL	ABSENT	ABSENT	ABSENT		0	3	14
	53408.6	Pseudomonas citronellolis SJTE-3	PARTIAL	PARTIAL	ABSENT	ABSENT	PARTIAL	PARTIAL	ABSENT	ABSENT	ABSENT	ABSENT	ABSENT	PARTIAL	PARTIAL	PARTIAL	PARTIAL	ABSENT	ABSENT		0	8	9
	303.447	Pseudomonas putida KF715	ABSENT	ABSENT	ABSENT	ABSENT	PARTIAL	ABSENT	PARTIAL	PARTIAL	ABSENT	ABSENT	PARTIAL	PRESENT	ABSENT	ABSENT	ABSENT	PARTIAL	ABSENT		1	5	11
	587851	Pseudomonas chlororaphis subsp. AureofaciensDSM 6698	ABSENT	PRESENT	PARTIAL	PARTIAL	PARTIAL	PARTIAL	PARTIAL	PARTIAL	ABSENT	ABSENT	PARTIAL	ABSENT	PARTIAL	PARTIAL	ABSENT	PARTIAL	ABSENT		1	10	6
	1.17328e+06	Pseudomonas sp. R3-52-08	ABSENT	ABSENT	ABSENT	ABSENT	ABSENT	ABSENT	ABSENT	PARTIAL	ABSENT	ABSENT	PARTIAL	ABSENT	PARTIAL	PARTIAL	ABSENT	ABSENT	PARTIAL		0	5	12
	294.160	Pseudomonas fluorescens FW300-N2E3	ABSENT	ABSENT	ABSENT	ABSENT	ABSENT	PARTIAL	ABSENT	ABSENT	ABSENT	ABSENT	ABSENT	ABSENT	ABSENT	ABSENT	ABSENT	ABSENT	ABSENT		0	1	16
	1.58334e+06	Pseudomonas cerasi Sour cherry (Prunus cerasus) symptomatic leaf	ABSENT	PARTIAL	ABSENT	ABSENT	ABSENT	PARTIAL	PARTIAL	ABSENT	ABSENT	ABSENT	ABSENT	ABSENT	PARTIAL	ABSENT	ABSENT	ABSENT	ABSENT		0	4	13
	2.60483e+06	Pseudomonas sp. PE08	ABSENT	ABSENT	PARTIAL	ABSENT	ABSENT	ABSENT	ABSENT	ABSENT	ABSENT	ABSENT	ABSENT	PARTIAL	PARTIAL	ABSENT	ABSENT	PARTIAL	ABSENT		0	4	13
	287.103	Pseudomonas aeruginosa KRP1	PRESENT	ABSENT	ABSENT	ABSENT	ABSENT	PARTIAL	ABSENT	PARTIAL	ABSENT	ABSENT	ABSENT	ABSENT	PARTIAL	ABSENT	ABSENT	ABSENT	ABSENT		1	3	13
	587753	Pseudomonas chlororaphis UFB2	ABSENT	PARTIAL	ABSENT	ABSENT	ABSENT	PARTIAL	ABSENT	ABSENT	ABSENT	ABSENT	PARTIAL	ABSENT	PARTIAL	PARTIAL	ABSENT	ABSENT	ABSENT		0	5	12
	1.21509e+06	Pseudomonas putida S12	ABSENT	ABSENT	ABSENT	ABSENT	ABSENT	ABSENT	ABSENT	ABSENT	ABSENT	ABSENT	PARTIAL	PRESENT	ABSENT	ABSENT	ABSENT	ABSENT	ABSENT		1	1	15
	2.08305e+06	Pseudomonas sp. SWI44	ABSENT	ABSENT	ABSENT	ABSENT	ABSENT	PARTIAL	ABSENT	ABSENT	ABSENT	ABSENT	ABSENT	ABSENT	ABSENT	ABSENT	ABSENT	PARTIAL	ABSENT		0	2	15
	216142	Pseudomonas rhizosphaerae DSM 16299	ABSENT	ABSENT	ABSENT	ABSENT	ABSENT	PARTIAL	ABSENT	ABSENT	ABSENT	ABSENT	PARTIAL	ABSENT	PARTIAL	ABSENT	ABSENT	ABSENT	ABSENT		0	3	14
	76761.2	Pseudomonas veronii R02	ABSENT	PARTIAL	PARTIAL	PARTIAL	PARTIAL	PARTIAL	ABSENT	ABSENT	ABSENT	ABSENT	PARTIAL	ABSENT	PARTIAL	PARTIAL	ABSENT	ABSENT	PARTIAL		0	9	8
	380022	Pseudomonas protegens FD6	ABSENT	ABSENT	PARTIAL	ABSENT	ABSENT	ABSENT	PARTIAL	ABSENT	ABSENT	ABSENT	PARTIAL	PARTIAL	ABSENT	PARTIAL	ABSENT	PARTIAL	ABSENT		0	6	11
	1.17328e+06	Pseudomonas sp. R2-60-08W	ABSENT	ABSENT	ABSENT	ABSENT	ABSENT	ABSENT	ABSENT	PARTIAL	ABSENT	ABSENT	PARTIAL	ABSENT	PARTIAL	PARTIAL	ABSENT	ABSENT	ABSENT		0	4	13
	587753	Pseudomonas chlororaphis189	ABSENT	PRESENT	PARTIAL	PARTIAL	PARTIAL	PARTIAL	PARTIAL	PARTIAL	ABSENT	ABSENT	PARTIAL	PARTIAL	PARTIAL	PARTIAL	ABSENT	PARTIAL	ABSENT		1	11	5
	47878.3	Pseudomonas azotoformans S4	ABSENT	PARTIAL	PARTIAL	ABSENT	PARTIAL	PARTIAL	ABSENT	ABSENT	ABSENT	ABSENT	PARTIAL	ABSENT	PARTIAL	PARTIAL	ABSENT	ABSENT	ABSENT		0	7	10
	157782	Pseudomonas parafulvaCRS01-1	PARTIAL	ABSENT	ABSENT	ABSENT	ABSENT	ABSENT	ABSENT	ABSENT	ABSENT	ABSENT	ABSENT	ABSENT	ABSENT	PARTIAL	PRESENT	ABSENT	ABSENT		1	2	14
	1.73623e+06	Pseudomonas sp. Leaf58	ABSENT	PARTIAL	ABSENT	ABSENT	ABSENT	ABSENT	ABSENT	PARTIAL	ABSENT	ABSENT	ABSENT	PARTIAL	PARTIAL	ABSENT	PARTIAL	ABSENT	ABSENT		0	5	12
	882211	Pseudomonas deceptionensis L10.10	ABSENT	ABSENT	ABSENT	ABSENT	ABSENT	ABSENT	ABSENT	ABSENT	ABSENT	ABSENT	ABSENT	ABSENT	ABSENT	ABSENT	ABSENT	ABSENT	ABSENT		0	0	17
	287.571	Pseudomonas aeruginosa CR1	PRESENT	ABSENT	ABSENT	ABSENT	ABSENT	PARTIAL	ABSENT	ABSENT	ABSENT	ABSENT	ABSENT	ABSENT	PARTIAL	ABSENT	ABSENT	ABSENT	ABSENT		1	2	14
	86192.2	Pseudomonas chlororaphis subsp. Aurantiaca ARS 38	ABSENT	PRESENT	PARTIAL	PARTIAL	PARTIAL	PARTIAL	PARTIAL	ABSENT	ABSENT	ABSENT	PARTIAL	PARTIAL	PARTIAL	PARTIAL	ABSENT	PARTIAL	ABSENT		1	10	6
	587754	Pseudomonas chlororaphisATCC 17415	ABSENT	PRESENT	PARTIAL	PARTIAL	PARTIAL	PARTIAL	PARTIAL	PARTIAL	ABSENT	ABSENT	PARTIAL	PARTIAL	PARTIAL	PARTIAL	PARTIAL	PARTIAL	ABSENT		1	12	4
	321.123	Pseudomonas syringae pv. Syringae Pss9097	ABSENT	ABSENT	ABSENT	PARTIAL	ABSENT	ABSENT	PARTIAL	ABSENT	ABSENT	ABSENT	ABSENT	ABSENT	PARTIAL	ABSENT	ABSENT	ABSENT	ABSENT		0	3	14
	70775.5	Pseudomonas plecoglossicida PQLYC4	ABSENT	ABSENT	ABSENT	ABSENT	PARTIAL	ABSENT	PARTIAL	PARTIAL	ABSENT	ABSENT	ABSENT	PARTIAL	ABSENT	ABSENT	ABSENT	ABSENT	ABSENT		0	4	13
	205922	Pseudomonas fluorescens	ABSENT	PARTIAL	PARTIAL	PARTIAL	PARTIAL	PRESENT	ABSENT	ABSENT	ABSENT	ABSENT	PARTIAL	PARTIAL	ABSENT	ABSENT	ABSENT	PARTIAL	ABSENT		1	7	9
	294.211	Pseudomonas fluorescens L321	ABSENT	ABSENT	ABSENT	ABSENT	PARTIAL	ABSENT	ABSENT	ABSENT	ABSENT	ABSENT	ABSENT	ABSENT	PARTIAL	ABSENT	ABSENT	ABSENT	PARTIAL		0	3	14
	294.711	Pseudomonas fluorescens DR397	ABSENT	PARTIAL	PARTIAL	PARTIAL	PARTIAL	PRESENT	ABSENT	ABSENT	ABSENT	ABSENT	PARTIAL	PARTIAL	PARTIAL	PARTIAL	PARTIAL	PARTIAL	ABSENT		1	10	6
	658641	Pseudomonas sp. R2-7-07	ABSENT	PARTIAL	ABSENT	PARTIAL	PARTIAL	ABSENT	ABSENT	ABSENT	ABSENT	ABSENT	PARTIAL	ABSENT	PARTIAL	PARTIAL	ABSENT	ABSENT	PARTIAL		0	7	10
	1.91699e+06	Pseudomonas sp. DRA525	PARTIAL	PARTIAL	ABSENT	PARTIAL	ABSENT	PARTIAL	PARTIAL	PRESENT	ABSENT	ABSENT	ABSENT	PARTIAL	ABSENT	ABSENT	PARTIAL	PARTIAL	ABSENT		1	8	8
	316.77	Pseudomonas stutzeri 28a24	ABSENT	ABSENT	ABSENT	ABSENT	ABSENT	ABSENT	ABSENT	ABSENT	ABSENT	ABSENT	ABSENT	ABSENT	ABSENT	ABSENT	ABSENT	ABSENT	ABSENT		0	0	17
	2.6649e+06	Pseudomonas sp. CFSAN084952	ABSENT	PARTIAL	ABSENT	PARTIAL	PARTIAL	ABSENT	ABSENT	ABSENT	ABSENT	ABSENT	PARTIAL	ABSENT	ABSENT	ABSENT	ABSENT	ABSENT	PRESENT		1	4	12
	96901.3	Pseudomonas synxantha BG33R	ABSENT	ABSENT	ABSENT	PARTIAL	ABSENT	ABSENT	ABSENT	ABSENT	ABSENT	ABSENT	ABSENT	ABSENT	ABSENT	ABSENT	PARTIAL	PARTIAL	PARTIAL		0	4	13
	75588.1	Pseudomonas libanensis DMSP-1	ABSENT	PARTIAL	ABSENT	PARTIAL	PARTIAL	ABSENT	ABSENT	ABSENT	ABSENT	ABSENT	PARTIAL	ABSENT	ABSENT	ABSENT	ABSENT	ABSENT	PRESENT		1	4	12
	1.78515e+06	Pseudomonas sp. MS586	ABSENT	PARTIAL	PARTIAL	PARTIAL	PARTIAL	PRESENT	ABSENT	ABSENT	ABSENT	ABSENT	PARTIAL	PARTIAL	ABSENT	PARTIAL	PARTIAL	PARTIAL	ABSENT		1	9	7
	47878.3	Pseudomonas azotoformans P45A	ABSENT	PARTIAL	PARTIAL	PARTIAL	PARTIAL	ABSENT	ABSENT	ABSENT	ABSENT	ABSENT	PARTIAL	ABSENT	PARTIAL	ABSENT	ABSENT	PARTIAL	PARTIAL		0	8	9
	303.546	Pseudomonas putida B4	ABSENT	ABSENT	ABSENT	ABSENT	PARTIAL	ABSENT	ABSENT	ABSENT	ABSENT	ABSENT	ABSENT	PRESENT	ABSENT	ABSENT	ABSENT	ABSENT	ABSENT		1	1	15
	103797	Pseudomonas syringae pv. actinidiae MAFF212063	ABSENT	ABSENT	ABSENT	ABSENT	PARTIAL	ABSENT	PARTIAL	ABSENT	ABSENT	ABSENT	ABSENT	ABSENT	PARTIAL	ABSENT	ABSENT	PARTIAL	PARTIAL		0	5	12
	86192.3	Pseudomonas chlororaphis subsp. AurantiacaYS05	ABSENT	PRESENT	PARTIAL	PARTIAL	PARTIAL	PARTIAL	PARTIAL	ABSENT	ABSENT	ABSENT	PARTIAL	PARTIAL	PARTIAL	PARTIAL	ABSENT	PARTIAL	ABSENT		1	10	6
	323.34	Pseudomonas syringae B13-200	ABSENT	ABSENT	ABSENT	ABSENT	ABSENT	ABSENT	PRESENT	ABSENT	ABSENT	ABSENT	ABSENT	PARTIAL	PARTIAL	ABSENT	ABSENT	PARTIAL	ABSENT		1	3	13
	1.51389e+06	Pseudomonas chlororaphis subsp. piscium PCL1607	ABSENT	PRESENT	PARTIAL	PARTIAL	PARTIAL	PARTIAL	PARTIAL	PARTIAL	ABSENT	ABSENT	PARTIAL	PARTIAL	PARTIAL	PARTIAL	ABSENT	PARTIAL	ABSENT		1	11	5
	47883.1	Pseudomonas synxantha 30B	ABSENT	ABSENT	ABSENT	ABSENT	ABSENT	ABSENT	ABSENT	ABSENT	ABSENT	ABSENT	ABSENT	ABSENT	PARTIAL	ABSENT	ABSENT	ABSENT	PARTIAL		0	2	15
	380021	Pseudomonas protegens UCT	PARTIAL	PARTIAL	PARTIAL	PARTIAL	PARTIAL	ABSENT	PARTIAL	ABSENT	ABSENT	ABSENT	PARTIAL	PARTIAL	ABSENT	ABSENT	ABSENT	PARTIAL	PARTIAL		0	10	7
	1.51389e+06	Pseudomonas chlororaphis subsp. PisciumToZa7	PARTIAL	PRESENT	PARTIAL	PARTIAL	PARTIAL	PARTIAL	ABSENT	ABSENT	ABSENT	ABSENT	PARTIAL	PARTIAL	PARTIAL	PARTIAL	ABSENT	ABSENT	ABSENT		1	9	7
	1.12352e+06	Pseudomonas stutzeriDSM 10701	ABSENT	ABSENT	ABSENT	ABSENT	ABSENT	ABSENT	ABSENT	ABSENT	ABSENT	ABSENT	ABSENT	ABSENT	ABSENT	ABSENT	ABSENT	ABSENT	ABSENT		0	0	17
	294.402	Pseudomonas fluorescens MS82	ABSENT	PARTIAL	PARTIAL	PARTIAL	PARTIAL	PRESENT	ABSENT	ABSENT	ABSENT	ABSENT	PARTIAL	PARTIAL	ABSENT	PARTIAL	PARTIAL	PARTIAL	ABSENT		1	9	7
	103796	Pseudomonas syringae pv. actinidiae ICMP 20586	ABSENT	ABSENT	ABSENT	ABSENT	PARTIAL	ABSENT	PARTIAL	ABSENT	ABSENT	ABSENT	ABSENT	ABSENT	PARTIAL	ABSENT	ABSENT	PARTIAL	PARTIAL		0	5	12
	47880.8	Pseudomonas fulva SB1	ABSENT	ABSENT	ABSENT	ABSENT	ABSENT	ABSENT	ABSENT	ABSENT	ABSENT	ABSENT	ABSENT	ABSENT	PARTIAL	ABSENT	ABSENT	ABSENT	ABSENT		0	1	16
	303.650	Pseudomonas putidaW5	ABSENT	ABSENT	ABSENT	ABSENT	PARTIAL	PARTIAL	PARTIAL	PARTIAL	ABSENT	ABSENT	ABSENT	PARTIAL	ABSENT	PARTIAL	ABSENT	PARTIAL	ABSENT		0	7	10
	53409.9	Pseudomonas coronafaciens X-1	ABSENT	ABSENT	ABSENT	ABSENT	ABSENT	ABSENT	ABSENT	ABSENT	ABSENT	ABSENT	ABSENT	ABSENT	ABSENT	ABSENT	ABSENT	ABSENT	ABSENT		0	0	17
	1.57371e+06	Pseudomonas sp. R84	ABSENT	PRESENT	ABSENT	PARTIAL	PARTIAL	PARTIAL	PARTIAL	ABSENT	ABSENT	ABSENT	ABSENT	PARTIAL	PARTIAL	ABSENT	ABSENT	ABSENT	PARTIAL		1	7	9
	294.203	Pseudomonas fluorescens FW300-N2E2	ABSENT	ABSENT	ABSENT	ABSENT	ABSENT	ABSENT	ABSENT	ABSENT	ABSENT	ABSENT	PRESENT	ABSENT	ABSENT	ABSENT	ABSENT	ABSENT	ABSENT		1	0	16
	86192.1	Pseudomonas chlororaphis subsp. aurantiaca 449	ABSENT	PRESENT	PARTIAL	PARTIAL	PARTIAL	PARTIAL	PARTIAL	PARTIAL	ABSENT	ABSENT	PARTIAL	PARTIAL	PARTIAL	PARTIAL	ABSENT	PARTIAL	ABSENT		1	11	5
	287.254	Pseudomonas aeruginosa Cu1510	PRESENT	PARTIAL	ABSENT	ABSENT	ABSENT	PARTIAL	ABSENT	PARTIAL	ABSENT	ABSENT	ABSENT	ABSENT	PARTIAL	ABSENT	ABSENT	ABSENT	ABSENT		1	4	12
	587851	Pseudomonas chlororaphis subsp. aureofaciens ChPhzTR18	ABSENT	PRESENT	PARTIAL	PARTIAL	PARTIAL	PARTIAL	PARTIAL	PARTIAL	ABSENT	ABSENT	PARTIAL	ABSENT	PARTIAL	PARTIAL	ABSENT	PARTIAL	ABSENT		1	10	6
	390236	Pseudomonas putida W619	ABSENT	PARTIAL	ABSENT	PARTIAL	PARTIAL	PARTIAL	ABSENT	PARTIAL	ABSENT	ABSENT	ABSENT	PARTIAL	ABSENT	ABSENT	ABSENT	ABSENT	ABSENT		0	6	11
	741155	Pseudomonas alcaliphila JAB1	ABSENT	ABSENT	ABSENT	ABSENT	ABSENT	ABSENT	ABSENT	ABSENT	PARTIAL	ABSENT	ABSENT	ABSENT	ABSENT	PARTIAL	ABSENT	ABSENT	ABSENT		0	2	15
	1.32493e+06	Pseudomonas syringae HS191	ABSENT	PARTIAL	ABSENT	ABSENT	ABSENT	ABSENT	ABSENT	ABSENT	ABSENT	ABSENT	ABSENT	ABSENT	ABSENT	ABSENT	ABSENT	ABSENT	ABSENT		0	1	16
	143813	Pseudomonas sp. LAB-08	ABSENT	PARTIAL	PARTIAL	PARTIAL	PARTIAL	PARTIAL	ABSENT	ABSENT	ABSENT	ABSENT	PARTIAL	PARTIAL	ABSENT	ABSENT	ABSENT	ABSENT	ABSENT		0	7	10
	658632	Pseudomonas sp. R11-23-07	ABSENT	PARTIAL	ABSENT	PRESENT	PARTIAL	ABSENT	ABSENT	PARTIAL	ABSENT	ABSENT	PARTIAL	PARTIAL	PARTIAL	PARTIAL	ABSENT	ABSENT	ABSENT		1	7	9
	303.506	Pseudomonas putida JBC17	ABSENT	ABSENT	PARTIAL	ABSENT	ABSENT	PARTIAL	PARTIAL	ABSENT	ABSENT	ABSENT	PARTIAL	ABSENT	ABSENT	PARTIAL	ABSENT	PARTIAL	PARTIAL		0	7	10
	253237	Pseudomonas sp.phDV1	ABSENT	ABSENT	ABSENT	ABSENT	ABSENT	ABSENT	ABSENT	ABSENT	PARTIAL	ABSENT	ABSENT	ABSENT	ABSENT	ABSENT	ABSENT	ABSENT	ABSENT		0	1	16
	380021	Pseudomonas protegens	PARTIAL	PARTIAL	PARTIAL	PARTIAL	PARTIAL	ABSENT	PARTIAL	ABSENT	ABSENT	ABSENT	ABSENT	PARTIAL	ABSENT	ABSENT	ABSENT	PARTIAL	PARTIAL		0	9	8
	316.502	Pseudomonas stutzeri strain XL272	ABSENT	ABSENT	ABSENT	ABSENT	ABSENT	ABSENT	ABSENT	ABSENT	ABSENT	PARTIAL	ABSENT	ABSENT	ABSENT	ABSENT	ABSENT	ABSENT	ABSENT		0	1	16
	319939	Pseudomonas otitidis WP8-S17-CRE-03	ABSENT	PARTIAL	ABSENT	ABSENT	ABSENT	ABSENT	PARTIAL	PARTIAL	ABSENT	ABSENT	ABSENT	PARTIAL	PARTIAL	PARTIAL	ABSENT	PARTIAL	ABSENT		0	7	10
	1.49533e+06	Pseudomonas sp.WCS374	ABSENT	ABSENT	ABSENT	PARTIAL	PARTIAL	ABSENT	ABSENT	ABSENT	ABSENT	ABSENT	ABSENT	ABSENT	ABSENT	ABSENT	ABSENT	ABSENT	PRESENT		1	2	14
	1.28236e+06	Pseudomonas poae RE*1-1-14	ABSENT	ABSENT	ABSENT	PARTIAL	PARTIAL	ABSENT	ABSENT	ABSENT	ABSENT	ABSENT	PARTIAL	PARTIAL	PARTIAL	ABSENT	PARTIAL	ABSENT	PARTIAL		0	7	10
	303.610	Pseudomonas putida1290	ABSENT	PARTIAL	ABSENT	ABSENT	PARTIAL	ABSENT	PARTIAL	PARTIAL	ABSENT	ABSENT	ABSENT	PARTIAL	ABSENT	ABSENT	ABSENT	PARTIAL	ABSENT		0	6	11
	192088	Pseudomonas syringae pv. atrofaciens Triticum aestivum (Aestivum Group)	ABSENT	ABSENT	PARTIAL	ABSENT	ABSENT	ABSENT	ABSENT	PARTIAL	ABSENT	ABSENT	ABSENT	ABSENT	ABSENT	ABSENT	ABSENT	ABSENT	ABSENT		0	2	15
	587851	Pseudomonas chlororaphis subsp. AureofaciensChPhzTR38	ABSENT	PRESENT	PARTIAL	PARTIAL	PARTIAL	PARTIAL	PARTIAL	PARTIAL	ABSENT	ABSENT	PARTIAL	ABSENT	PARTIAL	PARTIAL	ABSENT	PARTIAL	ABSENT		1	10	6
	76759.3	Pseudomonas monteilii B5	ABSENT	ABSENT	ABSENT	ABSENT	PARTIAL	ABSENT	PARTIAL	PARTIAL	ABSENT	ABSENT	ABSENT	PARTIAL	ABSENT	ABSENT	ABSENT	PARTIAL	ABSENT		0	5	12
	316.105	Pseudomonas stutzeri SLG510A3-8	ABSENT	ABSENT	ABSENT	ABSENT	ABSENT	ABSENT	ABSENT	ABSENT	ABSENT	ABSENT	ABSENT	ABSENT	ABSENT	ABSENT	ABSENT	ABSENT	ABSENT		0	0	17
	1.51389e+06	Pseudomonas chlororaphis subsp. piscium ZJU60	PARTIAL	PRESENT	PARTIAL	PARTIAL	PARTIAL	PARTIAL	ABSENT	PARTIAL	ABSENT	ABSENT	PARTIAL	PARTIAL	PARTIAL	PARTIAL	ABSENT	ABSENT	ABSENT		1	10	6
	104088	Pseudomonas frederiksbergensis ERGS4:02	ABSENT	ABSENT	ABSENT	ABSENT	ABSENT	PARTIAL	ABSENT	ABSENT	ABSENT	ABSENT	ABSENT	ABSENT	ABSENT	ABSENT	ABSENT	ABSENT	ABSENT		0	1	16
	587852	Pseudomonas chlororaphis subsp. aureofaciens C50	ABSENT	PRESENT	PARTIAL	PARTIAL	PARTIAL	PARTIAL	PARTIAL	PARTIAL	ABSENT	ABSENT	PARTIAL	ABSENT	PARTIAL	PARTIAL	ABSENT	PARTIAL	ABSENT		1	10	6
	1.03892e+06	Pseudomonas fluorescens SS101	ABSENT	ABSENT	ABSENT	PARTIAL	PARTIAL	ABSENT	ABSENT	ABSENT	ABSENT	ABSENT	ABSENT	ABSENT	ABSENT	ABSENT	ABSENT	ABSENT	PRESENT		1	2	14
	86192.3	Pseudomonas chlororaphis subsp. AurantiacaB-162	ABSENT	PRESENT	PARTIAL	ABSENT	PARTIAL	PARTIAL	PARTIAL	PARTIAL	ABSENT	ABSENT	PARTIAL	PARTIAL	PARTIAL	PARTIAL	ABSENT	PARTIAL	ABSENT		1	10	6
	294.202	Pseudomonas fluorescens LBUM636	ABSENT	PARTIAL	ABSENT	PARTIAL	PRESENT	ABSENT	ABSENT	ABSENT	ABSENT	ABSENT	PARTIAL	PARTIAL	PARTIAL	ABSENT	ABSENT	ABSENT	PARTIAL		1	6	10
	287.935	Pseudomonas aeruginosa AJ D 2	PRESENT	PARTIAL	ABSENT	ABSENT	ABSENT	PARTIAL	ABSENT	PARTIAL	ABSENT	ABSENT	ABSENT	ABSENT	PARTIAL	ABSENT	ABSENT	ABSENT	ABSENT		1	4	12
	2.70613e+06	Pseudomonas sp. OIL-1	ABSENT	ABSENT	ABSENT	ABSENT	ABSENT	ABSENT	ABSENT	ABSENT	ABSENT	ABSENT	ABSENT	ABSENT	ABSENT	ABSENT	ABSENT	ABSENT	ABSENT		0	0	17
	86192.6	Pseudomonas chlororaphis subsp. aurantiaca JD37	ABSENT	PRESENT	PARTIAL	PARTIAL	PARTIAL	PARTIAL	PARTIAL	PARTIAL	ABSENT	ABSENT	PARTIAL	PARTIAL	PARTIAL	PARTIAL	ABSENT	PARTIAL	ABSENT		1	11	5
	43306.30	Pseudomonas dentrificans BG1	ABSENT	ABSENT	PARTIAL	ABSENT	ABSENT	PARTIAL	ABSENT	ABSENT	ABSENT	ABSENT	ABSENT	ABSENT	PARTIAL	PRESENT	PARTIAL	ABSENT	ABSENT		1	4	12
	287.291	Pseudomonas aeruginosa FA-HZ1	PRESENT	ABSENT	ABSENT	ABSENT	ABSENT	PARTIAL	ABSENT	PARTIAL	ABSENT	ABSENT	ABSENT	ABSENT	PARTIAL	ABSENT	ABSENT	ABSENT	ABSENT		1	3	13
	321846	Pseudomonas simiae WCS417	ABSENT	PARTIAL	PARTIAL	ABSENT	ABSENT	PARTIAL	ABSENT	ABSENT	ABSENT	ABSENT	PARTIAL	ABSENT	ABSENT	PARTIAL	ABSENT	ABSENT	PARTIAL		0	6	11
	235276	Pseudomonas coronafaciens pv. Coronafaciens B19001	ABSENT	ABSENT	ABSENT	ABSENT	ABSENT	ABSENT	ABSENT	ABSENT	ABSENT	ABSENT	ABSENT	ABSENT	ABSENT	ABSENT	ABSENT	ABSENT	ABSENT		0	0	17
